# Supplementary material for: Meta-analysis towards FSHD reveals misregulation of neuromuscular junction, nuclear envelope, and spliceosome
Source: Commun Biol. 2024 May 25;7:640. doi: 10.1038/s42003-024-06325-z (PMC11127974; doi:10.1038/s42003-024-06325-z)
Supplement: Supplementary file 4 — Supplementary Data 1 [file 42003_2024_6325_MOESM4_ESM.xlsx]

## Sheet: Sheet 1
Sheet 1
Inclusion and Exclusion of studies with muscle biopsies (n=10)
	Included studies: Title, date and technology
	Included (6)								Excluded (4)
	EGAD00001008337*								GSE140261	Follow up study to GSE115650
	RNA-sequencing data from human FSHD and control skeletal muscle biopsies
	2022								GSE2820	Tissue: Distal portion of the left deltoideus muscle
	Illumina HiSeq 4000, Illumina NovaSeq 6000, NextSeq 500
									GSE9397	Lack of patient data***
	GSE115650
	MRI-informed muscle biopsies correlate MRI with pathology and DUX4 target gene expression in FSHD								GSE3307	Lack of patient data***
	2018
	Illumina HiSeq 2500
	GSE36398
	Transcriptional profiling in facioscapulohumeral muscular dystrophy to identify candidate biomarkers
	2012
	Affymetrix Human Gene 1.0 ST Array
	GSE26852
	Gene expression analysis of FSHD muscle with different MRI pattern
	2012
	Illumina HumanHT-12 V3.0 expression beadchip
	GSE15090
	Gene expression profiles in muscle tissue from FSHD patients
	2009
	Affymetrix Human Genome U133 Plus 2.0 Array
	GSE10760**
	Effect of facioscapulohumeral dystrophy (FSHD) on skeletal muscle gene expression
	2008
	[HG-U133A] Affymetrix Human Genome U133A Array
	[HG-U133B] Affymetrix Human Genome U133B Array
	*After email request, we were informed that the corresponding fastq raw files could not be shared for privacy reasons, but we were provided with the expression table and the metadata of the study
	** After email request, we were provided with supportive patient information
	*** All publications associated with the dataset have been searched
Inclusion and Exclusion of studies with cell lines (n=18)
	Included studies: Title, date and technology
	Included (4)								Excluded (14)
	GSE123468								GSE169724	Induced pluripotent stem cells
	RNA-seq of FSHD and control immortalised myoblasts II
	2018								GSE64003	Embryonic stem cells
	Illumina HiSeq 2500
									GSE153523	Lymphoblastoid cells
	GSE56787 *
	DUX4-induced gene expression is the major molecular signature in FSHD skeletal muscle								GSE153301	Treated myoblasts and myotubes (pamapimod and losmapimod)
	2014
	Illumina HiSeq 2500								GSE79303	Only Myoblasts
	GSE26061								GSE102812	Only Myoblasts
	Expression profiling of 4q-linked and phenotypic FSHD in different steps of myogenic differentiation
	2011								GSE40673	Only Myoblasts; + Experiment type: Other (Circular chromosome conformation capture assay)
	Affymetrix Human Exon 1.0 ST Array
									GSE34197	Only Myoblasts; + Experiment type: Other (Genome variation profiling by genome tiling array)
	GSE26145
	Expression profiling FSHD vs. control myoblasts and myotubes								GSE44874	Only Myotubes
	2011
	Affymetrix Human Exon 1.0 ST Array								GSE122873	Only Myocytes: Exclusion for reasons of comparability
									GSE51041	Lack of patient data**
									GSE15805	Lack of patient data**
									GSE12159	Experiment type: Other ( Expression profiling by genome tiling array)
									E-MTAB-3658	Experiment type: Other (Fusion of FSHD myoblasts with primary healthy myoblasts)
	* This study contains cell lines and muscle biopsies and was later split into two data sets; For clarity, it is presented here only in the cell line section
	** All publications associated with the dataset have been searched
Inclusion and Exclusion of studies with model systems (n=35)
	Included studies: Title, date and technology
	Included (1)								Excluded (34)
	GSE138768								GSE149267	Embryonic stem cells
	DUX4 promotes mitochondrial impairment in skeletal muscle
	2021								GSE13422	Embryonic stem cells
	Illumina HiSeq 2500
									GSE154649	Chronic myeloid leukemia cells
									GSE155034	Chronic myeloid leukemia cells
									GSE87495	Human RD rhabdomyosarcome cells
									GSE33799	Treated myotubes with Beta-Defensin-3-Peptid
									GSE178760	Only Myoblasts
									GSE178759	Only Myoblasts
									GSE173762	Only Myoblasts
									GSE133332	Only Myoblasts
									GSE114938	Only Myoblasts
									GSE114936	Only Myoblasts
									GSE130522	Only Myoblasts
									GSE119402	Only Myoblasts
									GSE119401	Only Myoblasts
									GSE85461	Only Myoblasts + Experiment type: Other (Comparison of model systems [iDUX4, enDUX4, vDUX4])
									GSE33838	Only Myoblasts + Experiment type: Other (Genome binding/occupancy profiling by high throughput sequencing)
									GSE78158	Only Myoblasts
									GSE45883	Only Myoblasts
									GSE108828	Organism: Mouse
									GSE141562	Organism: Mouse
									GSE122562	Organism: Mouse
									GSE93168	Organism: Mouse
									GSE93167	Organism: Mouse
									GSE87279	Organism: Mouse
									GSE87266	Organism: Mouse
									GSE28575	Organism: Mouse
									GSE40577	Organism: Mouse
									GSE32073	Organism: Mouse
									GSE188927	Organism: Dog
									GSE188926	Organism: Dog
									GSE149234	Experiment type: Other ( Genome binding/occupancy profiling by high throughput sequencing)
									GSE32970	Experiment type: Other (Genome binding/occupancy profiling by high throughput sequencing)
									GSE27584	Experiment type: Other ( Methylation profiling by high throughput sequencing)

## Sheet: Sheet 2_a
Sheet 2a: Significant Genes across all datasets (excluding DUX4 model GSE138768)
Microarrays						RNA-Seq						DUX4 model	Random-effects Meta-Analysis
GSE10760	GSE15090	GSE26061	GSE26145	GSE26852	GSE36398	GSE56787	GSE56787celllines	GSE115650	GSE123468_12	GSE123468_16	EGAD00001008337	GSE138768	STD log2-FC	p-value	adj. p-value	adj. p-value (unfiltered)	ENSEMBL ID	gene name	ENTREZID
							2.59024	1.79854	5.11068	8.21774	0.913029	24.4287	2.89456	0.00305387	0.0296107	0.0597925	ENSG00000269466	H3Y1	391769
							2.54179	1.43234	2.03855	10.1628	0.512194	26.9289	1.78151	0.00186092	0.0215361	0.0434875	ENSG00000204510	PRAMEF7	441871
							2.32134	1.13423	2.61008	13.5979	0.648376	25.2382	1.6738	0.00163947	0.0199289	0.0402422	ENSG00000204505	PRAMEF9	343070
							1.7764	1.12821	2.00089	3.37383		29.6456	1.6516	1.88013e-05	0.00118279	0.00238838	ENSG00000280267	PRAMEF26	645359
							2.605	1.29173	2.59079	28.184	0.778881	26.3735	1.63535	0.000437817	0.00888252	0.0179363	ENSG00000213921	LEUTX	342900
							2.57024	1.69714	1.40194	11.6844	0.806306	26.4092	1.61771	6.12777e-05	0.00259045	0.00523085	ENSG00000120952	PRAMEF2	65122
				0.535766			1.90998		1.67861	2.55053		31.2194	1.5948	5.00029e-05	0.00225761	0.00455877	ENSG00000233802	TRIM49D2	729384
							2.0726	1.338	1.98142	8.57785	0.571233	23.6459	1.55739	0.000661199	0.0113541	0.0229273	ENSG00000239810	PRAMEF11	440560
							2.13349	1.22503	1.79301	8.22073	0.584428	41.1966	1.49394	0.000686453	0.011712	0.02365	ENSG00000204449	TRIM49C	642612
							2.00597	1.67508	1.1901	8.19259	0.469712	25.6548	1.47804	0.00102732	0.0149035	0.0300943	ENSG00000204455	TRIM51BP	NA
							2.18745	1.38773	1.38242	9.56442	0.515258	20.8488	1.42218	0.000749222	0.0123084	0.0248541	ENSG00000274764	PRAMEF27	101929983
							2.33132	1.45623	1.39764	14.2393	0.607435	26.8311	1.41529	0.000317344	0.00718844	0.0145155	ENSG00000204501	PRAMEF15	653619
							1.75988	1.98338			0.614335	20.5144	1.38424	0.0034447	0.0317976	0.0642084	ENSG00000243073	PRAMEF4	400735
1.16575	0.645259			3.92717		0.31773	0.100242	0.560083	3.75209	2.82336	1.46851	-0.0542779	1.37532	0.000607202	0.0108043	0.021817	ENSG00000163430	FSTL1	11167
1.33818	5.89947	0.0293259	0.21054	2.17673	1.40374	0.837817	-0.162876	1.74443	3.87692	2.82258	1.29353	-2.07194	1.37091	2.11355e-05	0.00129886	0.00262276	ENSG00000198336	MYL4	4635
						0.953513	0.085396	1.72613	1.23326	2.03526	1.73317	-0.143403	1.35361	9.7986e-08	3.41758e-05	6.90106e-05	ENSG00000166278	C2	717
							1.92777	1.2474	1.49685	9.00362	0.346742	24.9731	1.34358	0.00249934	0.0261076	0.0527186	ENSG00000284484	CPHXL2	112268164
				1.64886			1.78726		1.18048	10.7715	0.459477	32.5407	1.31185	0.00278763	0.0280326	0.0566058	ENSG00000182053	TRIM49B	283116
	0.580278			1.18469			2.33541	1.15044	3.03039	21.3792	0.613504	16.9005	1.29915	0.000120806	0.00405969	0.00819768	ENSG00000230522	MBD3L2	125997
							1.6729		1.37768	2.54734	0.620709	4.9426	1.2863	0.00172063	0.0205762	0.0415493	ENSG00000232423	PRAMEF6	440561
						0.353885	1.25584	1.80925	2.16314	1.24332		-1.01561	1.27007	0.000177584	0.00496702	0.0100298	ENSG00000288905	LSP1P5	c(645166, 107985200)
0.879184	0.964323					1.49546	1.16478	1.30596	4.19972	0.0284564	1.71038	-0.662575	1.2608	2.45588e-08	1.42249e-05	2.87242e-05	ENSG00000215845	TSTD1	100131187
0.671752	1.37312			3.23563	0.41472	1.08213	-0.112544	2.27222	0.36203	4.2869	1.48846	0.76513	1.25897	0.000175001	0.00495415	0.0100038	ENSG00000102802	MEDAG	84935
						0.208992	0.210585	1.53062	2.14929	3.10913	1.20269	-0.222778	1.25637	0.00105447	0.0151319	0.0305556	ENSG00000168140	VASN	114990
1.22127	0.756136			4.71376									1.25397	6.41746e-05	0.00266204	0.00537543	ENSG00000146112 | ENSG00000230341 | ENSG00000236428 | ENSG00000229998 | ENSG00000225060 | ENSG00000234000 | ENSG00000231247 | ENSG00000206485	PPP1R18	c(170954, 107987457)
							0.176043		1.0781	1.92357	1.67844	-0.572562	1.25378	0.000935328	0.0140443	0.0283594	ENSG00000231991	ANXA2P2	NA
						0.995005	-0.382256	1.69447	2.47897	2.75686	0.747952	-0.753444	1.24995	0.00377529	0.033769	0.0681892	ENSG00000196666	FAM180B	399888
1.19387	1.75526	-0.19221	-0.0673232	3.85485	1.21148	0.975956	0.552206	2.15657	2.56414	1.48695	1.48943	-0.215306	1.24864	1.00411e-07	3.41758e-05	6.90106e-05	ENSG00000138615	CILP	8483
				0.279035			2.28572	1.19416	2.33717	20.6058	0.473697	32.3805	1.24282	0.00182103	0.0212757	0.0429616	ENSG00000225581	TRIM53AP	NA
0.322535	1.61242			6.36801		0.451773		1.90327			1.32637		1.23257	0.00060663	0.0108043	0.021817	ENSG00000166927	MS4A7	58475
						0.991688	2.38234	1.55438			0.684727	24.8013	1.2292	6.03968e-05	0.00256957	0.00518871	ENSG00000270601	PRAMEF5	343068
				1.13627			2.20189	1.58173			0.358154	22.1123	1.20498	0.0028493	0.0282041	0.056952	ENSG00000204478	PRAMEF20	645425
0.617133	0.327598			1.23765	0.82382		2.59315	1.55181	3.14849	24.6893	0.815278	21.7821	1.185	2.69495e-06	0.000311068	0.000628135	ENSG00000116726	PRAMEF12	390999
1.43933	1.02085	0.153663	0.49723	3.26635	0.725395	0.299312	0.624386	0.906467	2.97143	6.92918	1.07518	0.188983	1.18113	1.53464e-05	0.00102883	0.00207751	ENSG00000100234	TIMP3	7078
1.10118	1.13283			1.94163									1.17707	3.85522e-05	0.00190239	0.00384146	ENSG00000206503 | ENSG00000227715 | ENSG00000206505 | ENSG00000223980 | ENSG00000229215 | ENSG00000224320 | ENSG00000231834 | ENSG00000235657	HLA-A	3105
						0.635593	0.608335	1.53476	3.60018	1.14239	1.20154	-0.135642	1.17354	2.63021e-11	8.72834e-08	1.7625e-07	ENSG00000082497	SERTAD4	56256
							1.04656	1.68255	0.966184	2.64757	0.10955		1.14797	0.00544341	0.0420092	0.0848285	ENSG00000007968	E2F2	1870
0.66763	0.995481	0.776032	-0.163753	7.44241	0.397189	0.208538	-0.239087	1.5467	0.829937	4.7907	1.7079	1.02603	1.14352	0.00248107	0.025973	0.0524469	ENSG00000091317	CMTM6	54918
0.718514	1.17134			5.88221	0.797934	0.280994		1.51692			1.62908		1.13763	1.4732e-06	0.000212508	0.000429113	ENSG00000110077	MS4A6A	64231
							1.88567	1.25001	0.748007	7.52181	0.835967	12.6339	1.12518	8.66942e-08	3.28794e-05	6.63929e-05	ENSG00000251360	KHDC1P1	NA
0.342946	1.22554	0.238089	-0.869339	4.76268	1.14833	-0.392087	1.00643	1.16445	4.31329	4.76234	0.867001	-0.325623	1.12458	0.00586995	0.0438973	0.0886413	ENSG00000149090	PAMR1	25891
0.873935	1.20746	0.00656589	-0.74984	1.33348	1.00953	0.13948	0.44405	1.69506	2.6797	5.15678	1.81454	1.35965	1.12424	0.000480814	0.00939826	0.0189778	ENSG00000111885	MAN1A1	4121
0.730308	1.31947	0.167661	0.552998	6.62938	0.867626	0.313751	0.335756	1.67287	4.24781	0.737363	1.78916	-1.78611	1.12005	9.55854e-06	0.000741989	0.00149829	ENSG00000124491	F13A1	2162
						0.574559		1.69849			0.970747		1.11495	0.000224243	0.0056914	0.0114926	ENSG00000211892	IGHG4	NA
-0.11846	0.633045			2.04334	0.916097	-0.204726	1.05017	1.36344	8.78637	2.6737	0.609413	3.37205	1.11456	0.00322615	0.0306103	0.061811	ENSG00000132718	SYT11	23208
1.3463	1.0222	0.444795	1.00039	7.75453	0.990509	1.09716	0.358974	1.3455	0.567576	2.00367	1.06994	-0.193452	1.10982	4.4351e-16	5.88716e-12	1.18879e-11	ENSG00000075624	ACTB	60
1.07282	1.41689	0.219989	-0.510357	7.60993	0.651786	0.712037	-0.0184057	1.95975	-0.50337	5.63598	1.34307	0.880671	1.08832	0.00636013	0.0461386	0.093167	ENSG00000120708	TGFBI	7045
							1.97727	1.24216	0.532747	11.4087	0.76932	20.0033	1.08221	3.21366e-06	0.000346814	0.000700317	ENSG00000204481	PRAMEF14	729528
							1.7269	1.29998			0.64046	7.60062	1.07838	0.000437975	0.00888252	0.0179363	ENSG00000204480	PRAMEF19	645414
						0.486526	0.734447	0.687022	0.369829	3.04302	1.74167	-2.37591	1.06643	0.001033	0.0149369	0.0301618	ENSG00000130958	SLC35D2	11046
						0.887777		1.09602			1.09403		1.06315	7.56391e-08	3.07126e-05	6.20175e-05	ENSG00000225670	CADM3-AS1	NA
0.386252	1.82068			2.17396	0.557687	0.0776273		1.62289			1.68233		1.06098	0.000367255	0.00793964	0.0160324	ENSG00000197629	MPEG1	219972
0.650658	0.693618			2.95138			0.104355	0.427652	1.67491	2.54344		-1.08632	1.05673	0.00296084	0.0289517	0.0584617	ENSG00000286190		c(728392, 124900388)
1.12081	1.03428	0.733401	-0.973896	4.40954	0.668532	0.910378	0.490301	1.81178	3.67078	0.782628	1.23144	-2.08482	1.05574	9.46418e-06	0.000738986	0.00149222	ENSG00000197747	S100A10	6281
0.0507946	0.29169			2.03265	0.863168		1.96944		1.75999	7.18414	0.486068	16.5045	1.05219	0.00214371	0.0234589	0.0473701	ENSG00000124900	TRIM51	84767
							1.81454	1.18961			0.70614	22.3436	1.04879	5.26214e-05	0.00232832	0.00470155	ENSG00000275774	HNRNPCL2	440563
						0.759161	0.449757	1.95938	0.168388	2.34654	0.826525	-1.84985	1.044	0.000738646	0.0122102	0.0246559	ENSG00000213722	DDAH2	23564
						1.15515	0.341462	1.31373	-0.243645	2.23035	1.31723	-0.273094	1.04286	0.000135772	0.00434179	0.00876732	ENSG00000204264	PSMB8	5696
				1.16539			2.09336	0.794655	1.62459	27.4014	0.418026	23.143	1.04041	0.00111749	0.0156472	0.0315962	ENSG00000182315	MBD3L3	653657
							1.92786	1.12612			0.708239	32.2307	1.03472	0.000108619	0.00377436	0.00762152	ENSG00000249156	TAF11L12	112488739
						0.466675		1.49015			1.00831		1.03295	4.1785e-07	9.90453e-05	0.000200001	ENSG00000204472	AIF1	199
0.974751	0.989646			1.83411	0.965445	-0.108211	0.173005	1.62427			1.75545	1.67123	1.03244	3.70464e-05	0.00186474	0.00376544	ENSG00000260314	MRC1	4360
						0.507502	-0.030809	1.56881	1.7129	2.14951	0.904204	2.89365	1.03151	0.000172509	0.00491838	0.00993161	ENSG00000171451	DSEL	92126
							0.222459	1.04246			1.26037	-1.30594	1.02887	5.95848e-08	2.63643e-05	5.3237e-05	ENSG00000270696		NA
						-0.107967	1.36662	1.09673			1.60943		1.02757	0.00553325	0.0424311	0.0856806	ENSG00000223865	HLA-DPB1	3115
						0.516123	-0.431113	1.34405	1.01254	2.11367	1.54698	0.719012	1.0275	0.00113769	0.0157968	0.0318982	ENSG00000250182	EEF1A1P13	NA
1.05099	0.768408	0.297676	-1.05255	3.27201	0.744247	0.203628	0.0983993	1.65663	2.77744	3.13606	0.911405	-0.187015	1.02685	0.00124611	0.0166968	0.0337156	ENSG00000164054	SHISA5	51246
							1.96026	1.09453			0.620032	23.3526	1.02	0.000760517	0.0124267	0.0250931	ENSG00000179172	HNRNPCL1	343069
							1.10833	1.07564	0.157067	1.9419			1.01791	9.09688e-06	0.000735513	0.00148521	ENSG00000176797	DEFB103A	c(55894, 414325, 124906744)
1.45107	1.43228	-0.872656	-0.60688	3.15186	1.15505	0.845031	0.534857	1.97107			1.47671	-0.391506	1.01568	0.000572449	0.0104234	0.0210478	ENSG00000143196	DPT	1805
1.10002	0.796372			0.844631									1.01253	0.000111003	0.00382716	0.00772814	ENSG00000198848 | ENSG00000262243 | ENSG00000228695 | ENSG00000281948	CES1P1 | CES1	107987423 | 1066
1.36058	0.740172			3.97733	0.383628	0.784156	-0.336152	1.56139			1.06669	0.350839	1.01174	0.00012781	0.00417552	0.00843157	ENSG00000187479	C11orf96	387763
1.13952	1.33308			1.83264	0.238352	0.328932	0.74701	1.57146	1.13846	1.18925	1.2845	0.101844	1.011	2.359e-09	2.60945e-06	5.26922e-06	ENSG00000164694	FNDC1	84624
1.01129	1.40937	0.551591	-0.77536	5.94575	1.13424	0.652955	0.148666	1.19948			1.56712	0.0555751	1.00894	1.12496e-06	0.000182106	0.000367725	ENSG00000111341	MGP	4256
1.56934	0.902493			5.1397	0.509856	0.00673269	0.0630536	1.5077	0.0703633	1.14088	1.55156	-0.405248	1.00616	9.37556e-05	0.0034474	0.00696129	ENSG00000035862	TIMP2	7077
						0.663759	-0.175561	1.72167	0.788943	2.67108	0.779054		1.00207	0.00173856	0.0206935	0.0417861	ENSG00000275183	LENG9	94059
1.03849	0.96139			2.80656	0.610589								0.998346	2.21758e-05	0.00132595	0.00267747	ENSG00000165072 | ENSG00000278608	MAMDC2	256691
0.696173	1.18428	-0.1269	-0.673233	1.97498	1.0047	0.777899	1.51224	1.66639	1.82247	17.0025	1.02055	33.3247	0.989033	1.28944e-06	0.000199023	0.000401885	ENSG00000133101	CCNA1	8900
-0.0121497	1.03868	-1.04219	-0.463985	0.766008	1.37997		2.12268	1.62659	2.95791	10.9533	0.820959	25.4721	0.987054	0.00632735	0.0460215	0.0929306	ENSG00000157765	SLC34A2	10568
1.32905	1.27751	0.43557	0.619237	20.5438	0.884898	0.970453	-0.437205	1.3618	3.85846	-0.503702	1.36734	-0.431648	0.987006	0.000151846	0.00461237	0.00931369	ENSG00000133083	DCLK1	9201
				0.495738			1.78829	1.19022			0.754956	8.56126	0.983735	5.02132e-07	0.000111088	0.000224319	ENSG00000204479	PRAMEF17	391004
0.942913	1.0514			1.27092	0.639397	0.0711027	0.463572	1.5863	2.952	1.98342	0.755904	-2.374	0.981304	8.2854e-08	3.23472e-05	6.53182e-05	ENSG00000205542	TMSB4X	7114
1.18438	0.9494			3.41692	0.622502	0.778401	0.879482	1.64603	0.506302	1.51127	0.545021	-1.0961	0.980923	1.38935e-08	9.22113e-06	1.86201e-05	ENSG00000106624	AEBP1	165
0.821263	1.11229			3.24481									0.977696	0.000668002	0.0114266	0.0230736	ENSG00000234745 | ENSG00000206450 | ENSG00000228964 | ENSG00000224608 | ENSG00000232126 | ENSG00000223532	HLA-B	3106
1.28844	0.881426			1.96967		0.0179296	0.672165	0.426213			1.7822	-0.269132	0.977554	0.000453909	0.00912501	0.018426	ENSG00000239697	TNFSF12	8742
0.456524	0.809155			3.09072	0.411277	0.132333	0.420819	1.63458	2.89031	1.68074	0.895963	1.75093	0.971829	2.87691e-05	0.00159529	0.00322135	ENSG00000198142	SOWAHC	65124
0.888333	0.888829	1.0691	-0.69424	3.69696	0.236151	0.782053	-0.104811	1.22012	1.70725	2.45339	1.31045	0.216933	0.971151	4.48705e-05	0.00209722	0.00423489	ENSG00000184009	ACTG1	71
						0.400173	0.160777	1.0125	0.848744	2.72188	1.32524	2.31878	0.962618	7.23612e-05	0.00290188	0.00585973	ENSG00000126821	SGPP1	81537
1.41306	1.96238	0.56647	-0.0752299	3.5979	1.6631	0.0865192	-0.601775	1.17364	1.9366	1.25389	0.547805	-2.65963	0.961222	0.000124419	0.00413919	0.0083582	ENSG00000107796	ACTA2	59
0.0898323	0.774838			2.53116		0.154847		1.8075			1.2929		0.959202	0.00577533	0.0434603	0.0877589	ENSG00000090659	CD209	30835
						1.44668		1.1536			0.644963		0.957719	7.17387e-05	0.00288737	0.00583043	ENSG00000239951	IGKV3-20	NA
1.39435	0.726068	0.0422954	-0.892804	1.92278	0.0312631	-0.00966632	0.544317	1.38474	2.97435	5.03685	0.917606	-0.951856	0.954284	0.00389556	0.0344051	0.0694738	ENSG00000159674	SPON2	10417
0.888934	0.703162			1.45749									0.952108	0.00031346	0.00714123	0.0144202	ENSG00000254505 | ENSG00000285302	CHMP4A	29082
1.24768	1.3886			3.09451	0.906473	0.405392	-0.207986	1.09214	-1.20984	2.94655	1.09603	-1.5657	0.951959	0.00340159	0.0315093	0.0636262	ENSG00000109063	MYH3	4621
0.887416	1.51432	-0.0369544	-1.72329	4.5724	0.593226	0.548315	0.867993	1.33473	0.844986	3.30658	1.47419	0.885469	0.949885	0.00115322	0.0159456	0.0321988	ENSG00000100979	PLTP	5360
							1.09758	0.68362			1.02728		0.948238	3.86355e-06	0.000397556	0.000802779	ENSG00000231752	EMBP1	NA
0.505247	1.37329	0.0323403	-0.54655	6.17734	0.904771	-0.00878809	1.82841	1.77155			1.07912	-0.909154	0.947483	0.00182081	0.0212757	0.0429616	ENSG00000082397	EPB41L3	23136
1.03904	0.804545			3.08611	0.556627								0.946123	7.37504e-05	0.00293103	0.00591858	ENSG00000222041 | ENSG00000172965	CYTOR | MIR4435-2HG	112597 | 541471
	1.19796			1.49606	0.732054								0.944308	0.00483006	0.0393822	0.0795239	ENSG00000144015 | ENSG00000144010	TRIM43B | TRIM43	653192 | 129868
0.719657	0.679416			2.8192		0.473995		1.98015			0.714014		0.943277	6.18449e-05	0.00260612	0.00526251	ENSG00000172236	TPSAB1	7177
0.235769	1.26384					1.47864		1.1468					0.940975	0.00370289	0.0332334	0.0671077	ENSG00000211675	IGLC1	NA
1.23131	0.882511	0.175157	-0.130604	3.97554	0.610657	0.241252	0.250035	1.39564	1.47503	5.21192	1.21028	-1.77508	0.939783	6.09702e-07	0.000126456	0.000255351	ENSG00000108828	VAT1	10493
0.979989	0.985505	0.539655	-0.177221	7.12492	0.736904	0.351747	-0.27519	1.71674	4.57364	-0.548167	1.54546	-0.257906	0.938547	0.00311403	0.0298668	0.0603095	ENSG00000166033	HTRA1	5654
1.49531	1.16234	-0.406566	-0.527688	2.54011	0.938831	0.602849	0.841002	1.60234	2.58632	0.0122517	1.14245	-1.01031	0.938102	6.21773e-05	0.00261184	0.00527405	ENSG00000113296	THBS4	7060
0.726782	1.15182	0.810893	-1.37215	3.01953	0.733661	0.363145	0.357573	0.975909	1.37843	6.16726	1.39006	-0.480503	0.937547	7.9477e-05	0.0030579	0.00617478	ENSG00000095303	PTGS1	5742
0.628104	0.709428	0.439319	-0.940353	3.02723	0.714075	0.464607	0.531128	1.65067	1.72568	6.72401	0.879353	0.238019	0.936247	0.000227889	0.00575094	0.0116128	ENSG00000034510	TMSB10	9168
	1.22443					0.495972	0.168159	0.993917	1.14155	3.06315	0.937695	-2.0382	0.934633	1.18962e-07	3.75976e-05	7.59203e-05	ENSG00000255737	AGAP2-AS1	100130776
1.18099	1.40531	-0.637164	-0.385751	4.50039	0.881585	0.0555291		1.48595			1.5393		0.931572	0.00496491	0.0398936	0.0805565	ENSG00000173369	C1QB	713
0.892829	1.0098			1.07423									0.931252	0.000657623	0.0113315	0.0228815	ENSG00000204632 | ENSG00000233095 | ENSG00000276051 | ENSG00000235680 | ENSG00000230413 | ENSG00000235346 | ENSG00000237216 | ENSG00000206506	HLA-G	3135
							0.678661	1.33123			0.838303	6.27912	0.930003	9.14266e-06	0.000735513	0.00148521	ENSG00000251301	LINC02384	NA
0.458877	0.438739	0.629266	-0.851311	1.59523	0.122887	0.296365	0.0353131	1.71201	4.07962	3.98772	1.16598	-3.64263	0.929214	0.00561264	0.0427928	0.0864108	ENSG00000136026	CKAP4	10970
1.31216	1.08761	0.560161	-0.608487	4.61924	1.00922	0.754094	-0.0344358	1.37884	0.452539	1.50206	0.944022	-0.107828	0.928778	7.94222e-12	5.27125e-08	1.06442e-07	ENSG00000166741	NNMT	4837
1.17693	1.37894			7.77587	0.816567	0.0443648	-0.161897	1.68269	0.675688	2.77993	0.427467	-0.984231	0.928374	0.000338492	0.0075515	0.0152486	ENSG00000167552	TUBA1A	7846
						0.536477	1.44881	1.51974			0.466088	8.82399	0.928275	0.00174645	0.0206935	0.0417861	ENSG00000272382		NA
0.813797	0.922251	0.239673	-0.266796	1.43871	0.446176	0.849576	-0.184922	1.28488	3.35525	2.86765	1.36586	0.0044667	0.926991	1.67739e-06	0.000231935	0.000468342	ENSG00000166147	FBN1	2200
1.20069	1.17708			0.674253	0.548819								0.924757	0.000111299	0.00382741	0.00772863	ENSG00000168477 | ENSG00000229341 | ENSG00000236221 | ENSG00000229353 | ENSG00000231608 | ENSG00000206258 | ENSG00000233323 | ENSG00000236236	TNXB	7148
				2.42066	0.635902	-0.330285	1.29734	0.510901	1.26794	2.4046	0.898878	-0.382368	0.924286	0.00146171	0.0184574	0.0372709	ENSG00000176826	FKBP9P1	NA
1.13357	1.3785	-0.422517	-0.665237	2.91101	0.490115	0.86365	0.289143	1.60453	0.802645	3.21617	1.38648	0.118992	0.924215	0.000188511	0.00512766	0.0103542	ENSG00000091986	CCDC80	151887
0.571372	1.29264	-0.101744	-0.933398	4.85482	0.817303	0.869768	1.34528	1.31318			1.44005		0.922623	1.65116e-05	0.00106915	0.00215892	ENSG00000002933	TMEM176A	55365
1.83027	0.50963	-0.227858	-0.517174	4.02785	0.360865	0.48426	0.442521	1.61337	0.407817	0.911877	1.986	0.553515	0.922516	0.00117046	0.0161169	0.0325446	ENSG00000108518	PFN1	5216
0.579551	1.4131	0.135508	0.754267	3.85706	0.688682	-0.190386	0.000587704	0.708521	1.97688	2.43849	1.34692	-1.91109	0.921247	0.000125161	0.00414311	0.00836613	ENSG00000071967	CYBRD1	79901
0.882001	0.433721			3.21033		0.901753	0.581578	0.0474928	0.437514	0.662071	1.85282	0.431227	0.918892	0.000328823	0.00739796	0.0149386	ENSG00000241553	ARPC4	10093
						0.67292	0.276811				1.38241	0.747571	0.914981	0.00640674	0.0462945	0.0934819	ENSG00000127589	TUBBP1	NA
0.527284	0.983013	0.298801	0.593337	5.0405	0.590209	-0.10571	-0.200966	1.117	2.20782	2.78714	1.00058	2.57441	0.914103	0.000154406	0.00465545	0.00940069	ENSG00000101350	KIF3B	9371
1.00866	0.76022			0.588465									0.913742	0.0009977	0.0146337	0.0295496	ENSG00000206047 | ENSG00000284983 | ENSG00000239839 | ENSG00000284835 | ENSG00000240247 | ENSG00000285176	DEFA1 | DEFA1B | DEFA3	1667 | 728358 | 1668
0.865657	0.834708	0.274279	-0.12358	2.57361	-0.0219556	0.686608	-0.198237	1.42496	0.668897	3.71232	1.84983	4.73997	0.913158	0.000384713	0.00816522	0.0164879	ENSG00000101367	MAPRE1	22919
1.34432	1.19046	0.369837	-1.07411	2.8091	0.362349	0.589564	0.707261	1.88479			1.23465	-0.549831	0.909497	0.000554572	0.0101958	0.0205883	ENSG00000174807	CD248	57124
						0.118502		1.267			1.13271		0.904298	0.00468032	0.038636	0.078017	ENSG00000196735	HLA-DQA1	3117
1.49104	1.05397			2.92101	1.28777	0.33336	0.84486	1.73803	-0.350862	-0.757494		-1.86415	0.903748	0.00484344	0.0394187	0.0795976	ENSG00000002586	CD99	4267
0.591706	0.106311			2.39654	0.105602	0.559881	0.678461	1.03185	-0.174724	3.68166	1.94515	1.25453	0.901956	0.00139565	0.0179168	0.036179	ENSG00000136810	TXN	7295
0.622997	1.22081	-0.212203	-0.715953	2.41758	1.27472	1.12943	0.700345	1.72019	0.391683	2.07892	1.10383	-0.0204655	0.900139	3.77945e-05	0.00188079	0.00379784	ENSG00000041982	TNC	3371
1.16964	0.861948	0.224766	-0.365327	0.880859	0.738339	0.721498	0.580663	1.00177	0.503143	5.40369	1.0986	0.437124	0.899663	1.45066e-11	6.41868e-08	1.29612e-07	ENSG00000181019	NQO1	1728
1.53534	1.34719	0.575335	-0.469883	5.2178	0.952398	0.938854	0.24472	1.07182	1.11307	1.71592	0.488896	-1.62574	0.898689	5.20306e-08	2.40511e-05	4.8566e-05	ENSG00000182718	ANXA2	302
0.640525	1.25597			1.6902	1.51418	-0.0977178	-0.128412	1.47335	1.09195	1.99453	0.50844	-0.364456	0.898379	3.11683e-05	0.00168869	0.00340994	ENSG00000167460	TPM4	7171
2.15493	0.487863			0.578491		0.218419	-0.0156068	1.38872	0.926672	1.78304	0.42651	-0.112285	0.89696	0.000592731	0.010618	0.0214407	ENSG00000258947	TUBB3	10381
1.00098	0.837978			2.36973	0.498541								0.895944	0.00010762	0.00375367	0.00757973	ENSG00000189409 | ENSG00000215914	MMP23B | MMP23A	8510 | NA
0.867638	0.621455			3.93553	0.741565								0.895697	0.0001906	0.00516331	0.0104262	ENSG00000000971 | ENSG00000289697	CFH |	3075 | NA
-0.0349702	0.960453	0.837117	0.817729	1.41715	-0.1263	0.403748	0.303422	1.08493	1.79919	3.69449	1.62039	1.34767	0.895191	0.000221806	0.00564032	0.0113894	ENSG00000124209	RAB22A	57403
0.906175	0.965434			7.31902	0.128639	0.279604	0.50822	1.71128	0.889969	0.0750024	1.39536	-0.883729	0.89502	6.08562e-05	0.00258085	0.00521147	ENSG00000005059	MCUB	55013
-0.217436	1.06014	0.00946344	-0.157909	3.61495	0.382861	0.275091	0.445972	1.90658	0.898309	2.80242	1.66153	1.60481	0.893299	0.00195344	0.0221623	0.0447521	ENSG00000134996	OSTF1	26578
1.02133	0.839318	-0.385267	-0.502151	1.8329	0.864293	0.814083	0.804249	1.92409	1.53019	0.23907	1.18842	1.25444	0.892547	4.21858e-06	0.000424223	0.000856628	ENSG00000140406	TLNRD1	59274
0.975318	0.941482	0.787454	-1.20762	3.56417	0.535256	-0.0399307	0.316239	0.788167	3.58753	2.8343	0.302392	-0.618555	0.891604	0.00454272	0.0379097	0.0765506	ENSG00000113721	PDGFRB	5159
						0.361781		1.48763			0.913653		0.887582	2.46235e-05	0.00144625	0.0029204	ENSG00000100365	NCF4	4689
0.927366	1.11209			4.47376	0.590938	0.743031	0.192739	1.18613	0.576723	-0.375704	1.39425	-0.678088	0.885937	3.42723e-07	8.42465e-05	0.000170118	ENSG00000164692	COL1A2	1278
0.751673	1.13717			1.49002									0.885468	0.00142284	0.0181429	0.0366358	ENSG00000204525 | ENSG00000206435 | ENSG00000237022 | ENSG00000206452 | ENSG00000225691 | ENSG00000228299 | ENSG00000233841	HLA-C	3107
						0.461235	0.493573				1.299		0.882661	0.00595267	0.0441922	0.0892368	ENSG00000234176	HSPA8P1	NA
0.606219	0.590397	0.359047	-0.612329	1.81996	0.949005	0.7532	0.413104	1.75457	2.71751	5.99687	0.43102	-0.331309	0.880087	0.000141847	0.00448303	0.00905252	ENSG00000106366	SERPINE1	5054
						0.470077	0.645127	1.30528					0.879411	0.00274218	0.0277072	0.0559488	ENSG00000285820		NA
						0.241716	1.6535	1.10431			0.763036	2.1179	0.879119	5.01768e-07	0.000111088	0.000224319	ENSG00000005249	PRKAR2B	5577
0.898102	0.751197			3.2477	0.253792	1.40361	0.244206	0.731041	0.819949	-0.495855	1.62449	0.528969	0.877705	0.000157633	0.00472329	0.00953767	ENSG00000184840	TMED9	54732
				0.795789	0.883684		0.594861	1.5319	1.70956	-0.374008	0.731337		0.876697	0.000145081	0.00453131	0.00915002	ENSG00000186897	C1QL4	338761
0.694257	0.510694	0.732342	-0.346831	3.00707	0.553001		0.670843	1.86276			0.984344	-2.25035	0.874246	1.08905e-05	0.000819187	0.00165417	ENSG00000115919	KYNU	8942
0.898355	1.14603			1.96858	0.282083	-0.614841	0.0576933	1.56183	1.23735	2.35715	0.986336	-0.736365	0.874172	0.000710568	0.0119393	0.024109	ENSG00000143545	RAB13	5872
-0.0537105	1.29127			3.40399	0.160505	0.580768	0.334249	1.84351	-0.175437	2.61929	0.870643	4.80204	0.871294	0.00350637	0.0321656	0.0649515	ENSG00000140743	CDR2	1039
1.24968	1.35682	0.189871	-0.0213176	4.47966	0.616578	1.09463	-0.124977	1.43668	1.18937	-0.0654754	1.31272	-2.63438	0.870227	2.86167e-06	0.000321914	0.000650035	ENSG00000176014	TUBB6	84617
0.821193	0.470623			1.99432									0.869187	0.00188612	0.021711	0.0438408	ENSG00000272573 | ENSG00000248592	MUSTN1 | STIMATE-MUSTN1	389125 | 100526772
						1.37616	0.46718	0.622433	0.213884	1.21327	0.993377	0.562811	0.868074	4.76772e-07	0.000109115	0.000220334	ENSG00000254093	PINX1	54984
0.769283	0.895902	0.128947	0.514695	5.14567	0.780495	0.386682	-0.144625	1.41722	-0.195753	3.8172	0.828076	-0.214946	0.866593	0.000566907	0.0103938	0.0209881	ENSG00000101265	RASSF2	9770
0.974819	0.710417	0.194722	-0.497115	2.48676	0.486437		1.16889	1.80462			0.773165		0.864532	7.44147e-05	0.0029486	0.00595407	ENSG00000118785	SPP1	6696
						0.346546	0.107951	1.0353			1.12425		0.863464	1.73846e-05	0.0011148	0.0022511	ENSG00000204261	PSMB8-AS1	100507463
-0.511347	2.04877			0.485299	0.864125	0.37563	0.555648	1.60495	2.7581	1.48685	0.538883	2.00214	0.862598	0.00202154	0.0227214	0.0458809	ENSG00000213186	TRIM59	286827
1.12135	1.10435			2.57997	0.896382	0.508558	-0.101132	0.694403	-0.569316	0.861903	1.79036	0.828398	0.861294	0.000197155	0.00529764	0.0106975	ENSG00000134853	PDGFRA	5156
0.56912	1.5149	0.0102285	-0.918608	6.77566	0.979471	0.124056	0.316603	1.7481			1.58915		0.859901	0.00307065	0.02973	0.0600334	ENSG00000177575	CD163	9332
0.733879	1.54641	-0.186183	-0.850674	4.73067	0.554218	0.365127		1.59135			1.47754		0.857876	0.00685664	0.0483351	0.0976024	ENSG00000159189	C1QC	714
							1.3232	0.338261			1.03066		0.852717	0.00135594	0.0176285	0.035597	ENSG00000168280	KIF5C	3800
1.20943	1.47407	-0.300312	-0.9188	0.489039	0.651351	0.291404	1.40886	1.78181			1.4769		0.851948	0.000761105	0.0124267	0.0250931	ENSG00000106565	TMEM176B	28959
0.816482	1.27792	0.521057	-0.573389	8.05625	0.453149	1.03429	-0.583497	1.43435	0.892601	1.30687	1.28141	-0.0279829	0.850785	0.000159355	0.00474558	0.00958268	ENSG00000122694	GLIPR2	152007
1.19328	0.948088	-0.144216	-0.480096	5.37388	0.692267	0.173743	0.289015	1.26496	0.586058	1.95097	1.2714	-0.582541	0.850534	0.000165499	0.00481761	0.00972813	ENSG00000026025	VIM	7431
0.741251	0.833918			5.41985	0.500166	0.200093	0.686481	2.46354	-0.146802	-0.450913	1.04924	-1.42419	0.849105	0.00725687	0.0498849	0.100732	ENSG00000196576	PLXNB2	23654
1.42924	0.715862	-0.191425	-0.74087	3.59402	0.252163	0.400563	0.702535	1.35992	1.14552	1.75617	1.12618	0.0945013	0.848272	0.000149522	0.00459398	0.00927656	ENSG00000096092	TMEM14A	28978
1.53591	1.25119	0.0904297	-0.718863	3.31989	0.434238	0.666141	-0.0279346	2.06467	-0.0203578	2.24652	0.952127	0.852054	0.848011	0.00124601	0.0166968	0.0337156	ENSG00000067057	PFKP	5214
				1.00827		0.18163	0.0224053	1.47782			1.27346	-2.50727	0.844694	0.00539298	0.0417901	0.0843861	ENSG00000219607	PPP1R3G	648791
0.713823	0.766983	0.855411	0.0569388	7.5182	0.730761	0.223102	-0.428605	1.40214	0.579243	2.71551	1.17047	0.450011	0.84355	2.68488e-06	0.000311068	0.000628135	ENSG00000131171	SH3BGRL	6451
0.801012	0.890645	0.473661	0.284984	2.04573	1.72289	0.671247	-0.303224	1.34258	0.0401482	0.24771	1.2366	-1.07624	0.842795	1.18661e-06	0.000189772	0.000383204	ENSG00000162627	SNX7	51375
0.293975	0.913941			1.65352	-0.0471508	-0.145193	-0.0664391	0.404835	2.77027	2.51259	1.61626	1.84298	0.842246	0.00639274	0.0462686	0.0934295	ENSG00000106803	SEC61B	10952
1.59926	1.24689	-0.0520342	-0.78934	3.35056	0.738979	0.288077	0.176024	1.17551	-0.36459	3.5796	1.19472	-0.207174	0.839205	0.00279293	0.0280434	0.0566277	ENSG00000166482	MFAP4	4239
						0.484933	0.417149	1.19662	0.720242	3.09667	0.704023	-0.796545	0.83838	9.55997e-07	0.000163653	0.000330462	ENSG00000119632	IFI27L2	83982
1.16967	0.963016	-0.296817	-1.0506	4.04143	0.234815	0.773006	0.962534	1.74339			1.21036	-0.534331	0.837413	0.000844252	0.0131687	0.0265915	ENSG00000145423	SFRP2	6423
1.02017	1.9684	0.265578	-0.279514	3.00122	0.440134	0.196252	0.55983	1.40279			1.2221		0.836556	1.1699e-05	0.000843978	0.00170423	ENSG00000126264	HCST	10870
0.419263	1.62165			4.46793	0.514404	0.222014		0.877744			1.30683		0.835127	4.11269e-05	0.00200706	0.00405282	ENSG00000140968	IRF8	3394
						0.369932	0.60185	0.768998			1.1518		0.833548	2.46011e-05	0.00144625	0.0029204	ENSG00000267801		NA
1.09202	1.70895	-0.14175	-0.776058	1.05815	1.45786	1.11741	-0.709689	1.2483	0.152947	2.28651	1.39206	0.126631	0.82816	0.0012056	0.0164134	0.0331434	ENSG00000122420	PTGFR	5737
0.975816	0.491111	1.29526	0.288061	2.68096	-0.490594	0.68202	0.727978	1.36142	0.898305	0.33949	1.166	0.710489	0.827799	1.30995e-05	0.000910383	0.00183832	ENSG00000197265	GTF2E2	2961
0.382721	1.06193	0.554017	-0.571813	8.22667	0.71558	0.260852	-0.000539219	1.29063	0.655598	2.60119	1.50847	0.121677	0.827743	0.000144045	0.00452066	0.0091285	ENSG00000162704	ARPC5	10092
0.491158	0.980764			3.22544	0.164587	0.403736	0.864927	1.45613	0.222191	-0.307472	1.55633	0.00591936	0.82363	0.000653643	0.0112975	0.0228128	ENSG00000159231	CBR3	874
0.654119	0.863641			2.35474									0.822861	0.002936	0.0288258	0.0582075	ENSG00000241399 | ENSG00000248672	CD302 | LY75-CD302	9936 | 100526664
						0.666844		0.757421			0.907568		0.821225	1.16159e-05	0.000843978	0.00170423	ENSG00000211897	IGHG3	NA
0.278162	1.02201				0.327719	0.961781		1.31941			1.19675		0.819454	0.000121946	0.0040786	0.00823586	ENSG00000211592	IGKC	NA
0.624687	0.984704	0.315988	-0.521048	3.60721	0.747199	1.05243	0.00636661	1.22188	0.840209	0.945987	1.05264	-1.99699	0.819295	4.13353e-10	1.09737e-06	2.21591e-06	ENSG00000115129	TP53I3	9540
0.752459	1.00216	-0.592192	-0.180546	2.88506	1.25181	0.928886	0.45997	1.24338			0.824363	0.159096	0.818762	2.61255e-07	6.93581e-05	0.000140054	ENSG00000266094	RASSF5	83593
0.793714	0.853342	0.600413	-1.34248	6.24629	0.526754	0.528464	0.466724	1.29207	0.470101	1.71913	1.29355	0.826078	0.815959	4.89105e-05	0.00223106	0.00450514	ENSG00000130429	ARPC1B	10095
						1.06721	0.293382	1.01653			0.68938	-1.66323	0.814343	3.19895e-06	0.000346814	0.000700317	ENSG00000260337		NA
0.643674	0.866334	0.38931	-1.10371	5.28	0.120431	0.120885	0.164976	1.07294	0.785957	3.14614	1.54059	0.116893	0.81415	0.00337848	0.0314633	0.0635333	ENSG00000135185	TMEM243	79161
0.369918	0.933232			1.07118		0.405216		1.80073			0.653216		0.813595	0.00106241	0.0151873	0.0306676	ENSG00000166928	MS4A14	84689
0.880104	0.86029	-0.426554	-0.696865	3.63914	0.560949	0.982295	0.539322	1.78266			1.13264		0.812924	0.000572438	0.0104234	0.0210478	ENSG00000010327	STAB1	23166
						0.818083	0.179736	1.49393			0.603976	0.695271	0.812716	0.00123811	0.016668	0.0336575	ENSG00000233608	TWIST2	117581
0.538653	0.802271			2.51689		0.367473	1.19517	1.50895			0.192652		0.812538	0.00106886	0.0152132	0.0307198	ENSG00000224420	ADM5	199800
0.0403173	0.886181	0.0567368	-0.435379	2.41105	0.227809	0.410577	0.600248	1.75495	1.51825	5.91214	0.988884	0.120528	0.811117	0.00136632	0.017677	0.0356949	ENSG00000131459	GFPT2	9945
	0.0548465					0.478327	0.523736	1.41508			0.883531	-0.551248	0.811049	2.04102e-05	0.001266	0.00255642	ENSG00000225706	PTPRD-AS1	101929407
1.27004	1.34602	0.468853	-0.763655	3.59574	1.037	0.78683	0.136849	2.17648	0.437511	-0.0525765	0.357655	-0.655383	0.810516	0.000715705	0.0119962	0.0242238	ENSG00000118523	CCN2	1490
1.31676	1.73667	-0.0993907	0.183476	7.49965	0.940442	0.39139	0.208978	1.42245	-1.593	1.25771	1.40786	-0.0604665	0.809351	0.00310012	0.0298058	0.0601865	ENSG00000026508	CD44	960
0.972448	1.11655	-0.827848	-0.155321	3.75807	0.444969	0.75905	0.364942	1.5282			1.10495		0.80824	0.00173694	0.0206935	0.0417861	ENSG00000213088	ACKR1	2532
				0.678331		0.399351	0.418867	0.843224	1.00453	9.06966	0.953331	5.14389	0.808016	1.07355e-06	0.000175991	0.000355376	ENSG00000203326	ZNF525	170958
0.851058	0.91432	0.652438	-0.745794	0.516507	0.380099	0.55767	0.278739	0.779021	2.75418	2.16815	1.10863	-0.0762371	0.807136	1.8795e-09	2.26805e-06	4.57983e-06	ENSG00000164176	EDIL3	10085
0.120943	1.40698	0.357599	0.120349	6.12234	0.660938	0.197436	0.356223	1.83952	0.923668	1.2136	0.886272	2.26301	0.806879	7.17131e-05	0.00288737	0.00583043	ENSG00000150867	PIP4K2A	5305
0.887375	1.14929	0.885203	-0.222524	4.14467	0.639475	0.271007	-0.117686	1.2038	2.95907	-0.344903	1.21995	-0.243482	0.806323	9.25369e-05	0.00341263	0.00689107	ENSG00000134531	EMP1	2012
1.05849	0.798023			4.26624	0.86222	-0.415544	0.185487	1.33777	0.338877	1.35666	0.604909	-0.750132	0.805653	0.000490785	0.00942682	0.0190354	ENSG00000110719	TCIRG1	10312
1.23209	1.50818	-0.578354	0.535178	1.22105	0.877777	0.426074	-0.166402	1.47435	1.30881	-0.24527	1.40142	0.0279558	0.804216	0.000164343	0.00481565	0.00972417	ENSG00000111799	COL12A1	1303
1.01443	1.40074	-1.22024	0.601271	1.18346	1.23736	0.659347	0.234094	1.7242	0.348014	1.09157	0.851792	0.366884	0.803209	0.000191639	0.00518088	0.0104617	ENSG00000131711	MAP1B	4131
1.25698	0.914105	0.173833	0.268808	5.7804	1.03881	0.492475	0.149426	0.906209	-0.416475	1.37692	0.794542	-0.36773	0.802824	6.89962e-10	1.30837e-06	2.64196e-06	ENSG00000147065	MSN	4478
0.860312	0.950144	0.277414	-0.97999	3.65536	0.0759638	0.361328	0.587814	1.1582	0.795894	2.71456	1.02008	-1.44812	0.802405	0.000657369	0.0113315	0.0228815	ENSG00000092841	MYL6	4637
1.17209	0.866237	0.904456	0.726424	0.926944	0.650026	0.37531	-0.338498	1.06746	0.0861183	0.969648	1.02969	-1.3948	0.802226	3.72709e-09	3.53381e-06	7.13578e-06	ENSG00000140367	UBE2Q2	92912
0.769171	0.779241	-0.392126	1.14726	2.75124	0.283123	1.44061	0.223394	0.647388	0.331235	0.817207	1.58457	-0.771099	0.801912	4.55289e-05	0.00211824	0.00427732	ENSG00000196776	CD47	961
1.06911	1.40776			15.9253	0.673181	-0.286437	-0.392267	1.02226	0.417547	1.15294	1.36022	0.0204205	0.801608	0.000244847	0.00605234	0.0122214	ENSG00000182326	C1S	716
-0.233745	0.595262			2.3286		0.656312	0.320268	1.01726	-0.11008	1.99275	1.40282	-0.377779	0.801607	0.00315194	0.0300999	0.0607804	ENSG00000196371	FUT4	2526
						0.521891	0.668882	0.988777			0.841341	-0.679388	0.801458	4.48608e-06	0.00044439	0.000897351	ENSG00000168477	TNXB	7148
0.127159	1.18174			-0.176249	0.164234	0.359749	0.460033	0.886154	3.04458	1.7032	1.55087	-0.333516	0.801011	0.00100034	0.0146562	0.0295951	ENSG00000175970	UNC119B	84747
						0.789119	0.376728	0.997735			0.786967		0.800643	1.96347e-05	0.00122362	0.00247084	ENSG00000204257	HLA-DMA	3108
0.601585	0.637167	0.0915563	-0.754996	7.65422	0.753657	-0.181019	0.625246	0.385362	1.18044	3.8621	1.5093	-0.128708	0.799517	0.00451131	0.0377798	0.0762881	ENSG00000163453	IGFBP7	3490
0.950418	1.16307	-0.389884	-0.342558	4.69802	0.806443	0.477102		1.35064			1.01246		0.795889	8.24088e-05	0.00312541	0.0063111	ENSG00000102575	ACP5	54
0.757075	0.60931	0.657902	-0.287315	1.76334	0.67346	1.42735	-0.101583	1.16908	-0.148377	1.40539	1.12139	0.103896	0.793293	3.12602e-07	7.8292e-05	0.000158094	ENSG00000008394	MGST1	4257
0.804886	1.47836	0.358722	-0.185917	1.5381	0.893224	0.480878	-0.0464968	0.813128	1.2235	1.96703	0.872972	0.71029	0.791497	1.8445e-09	2.26805e-06	4.57983e-06	ENSG00000122786	CALD1	800
1.33264	1.34534			2.43035	0.351467	0.0710823	-0.325423	0.361742			1.48796		0.790973	0.00341507	0.03159	0.0637891	ENSG00000168079	SCARA5	286133
0.996629	1.46912	-0.606668	-1.46098	3.96802	0.911697	0.302015	0.821901	1.38123			1.40176		0.789408	0.00516265	0.040864	0.0825162	ENSG00000125730	C3	718
0.707497	1.52903	0.398998	-1.23729	2.0905	0.0508783	0.710895	0.416348	1.54975			1.4949	-0.504049	0.787912	0.000658406	0.0113315	0.0228815	ENSG00000181195	PENK	5179
							0.249018		1.9713	1.23719	0.555295		0.786736	0.00551638	0.0423508	0.0855183	ENSG00000268894	PLCE1-AS1	NA
0.166009	1.6982			3.35811	0.711914	0.215284	0.541737	1.2196			1.01243		0.785478	7.77562e-05	0.00300914	0.00607632	ENSG00000134516	DOCK2	1794
0.906592	1.43021	0.477466	-0.795509	3.2699	0.869987	0.154598	0.491026	0.852699	1.03219	0.48545	1.15328	1.70459	0.785277	1.49073e-09	2.19866e-06	4.43972e-06	ENSG00000100600	LGMN	5641
0.234257	0.660084	-0.0656965	-0.0980563	2.91926	-0.0382543	0.855983	-0.214357	1.60355	2.56559	1.47652	0.852404	-0.237635	0.784713	0.0016432	0.0199559	0.0402967	ENSG00000177426	TGIF1	7050
1.12545	0.621594	-0.562831	0.714463	2.81667	0.77399	0.31466	0.708264	1.33625	0.279298	0.279225	1.01804	0.276758	0.784248	1.07392e-06	0.000175991	0.000355376	ENSG00000100504	PYGL	5836
0.617453	0.602297	0.25295	-0.269167	1.79109	0.595353	-0.0277381	0.632949	1.28186	0.647375	2.26694	1.29899	0.584345	0.78318	4.68117e-06	0.000454145	0.000917048	ENSG00000133110	POSTN	10631
0.72744	1.10774	-0.0532902	0.505776	7.54909	0.215544	-0.646126	0.493375	1.32408	3.23464	0.20191	1.1527	0.195478	0.782936	0.00464657	0.038429	0.0775992	ENSG00000118971	CCND2	894
1.10832	-0.470098	0.0937702	-0.623188	0.938682	0.659474	1.11495	0.887052	1.57465			0.9266	-0.772578	0.781809	1.58326e-05	0.00105081	0.00212188	ENSG00000160013	PTGIR	5739
0.435774	1.31757	0.895906	-0.0211923	1.80264	0.796056	0.326162	-0.0684167	1.41881	1.61813	-0.40935	1.13381	3.69547	0.781789	1.02071e-05	0.000787729	0.00159065	ENSG00000197329	PELI1	57162
0.938139	1.14371	0.178283	-0.480812	1.57501	0.279633	0.435673	0.149426	1.76166	0.2564	1.21009	1.56354	-0.400114	0.780957	0.000144059	0.00452066	0.0091285	ENSG00000155660	PDIA4	9601
0.0898245	0.760758			2.03506	0.530364	0.297788	0.33666	2.09156	7.61354	0.532747	0.189862		0.779144	0.00471297	0.0387848	0.0783176	ENSG00000113805	CNTN3	5067
1.45774	0.750103			4.18478	0.622424	0.148913	-0.153099	1.09957			0.342868		0.77842	0.00193538	0.0220896	0.0446052	ENSG00000130300	PLVAP	83483
0.694528	0.837299	-0.0338213	-0.26087	2.57044	0.728337	0.278034	0.602675	1.33766			1.12024		0.777698	1.40863e-06	0.000207757	0.00041952	ENSG00000019169	MARCO	8685
0.857148	1.06542	-0.0525501	-0.728403	3.48233	1.07495	-0.0424543	0.395233	1.52213	1.07247	1.32401	0.688369	-3.14093	0.776589	0.00029327	0.00681939	0.0137703	ENSG00000119865	CNRIP1	25927
						0.400612	0.203066	1.59268	0.88954	0.17306	0.825669	-2.25257	0.77547	0.000973797	0.0143784	0.0290341	ENSG00000146112	PPP1R18	c(170954, 107987457)
1.05338	1.49709	-0.0340075	0.735556	8.28302	0.690498	0.456603	-0.23882	1.60065	0.666588	-0.923111	1.48617	-1.08253	0.775171	0.00165086	0.0200175	0.0404211	ENSG00000138119	MYOF	26509
1.50023	0.677653	0.0876799	-0.169152	2.9458	1.35053	-0.270954	0.0763585	1.70931	1.34429	0.36128	0.584041	-0.687524	0.774713	0.000795239	0.0127652	0.0257766	ENSG00000072110	ACTN1	87
0.274788	0.651768	0.625071	0.497217	0.25847	-0.100522	0.188147	0.61864	1.00747	4.09245	4.95942	1.0187	-0.654654	0.774591	0.000815589	0.0129908	0.0262322	ENSG00000144369	FAM171B	165215
-0.540457	0.507889	0.294176	-0.331314	3.97088	0.502036	0.547019	0.633391	1.35505	1.18314	3.81382	0.611645	0.778807	0.773859	0.00697064	0.0488792	0.098701	ENSG00000110660	SLC35F2	54733
0.972854	0.788815	-0.0523825	-0.316665	3.72689	1.08005	0.372981	0.173026	1.42326	1.46609	1.73307	0.316839	1.29961	0.773767	3.78311e-05	0.00188079	0.00379784	ENSG00000101224	CDC25B	994
1.40829	1.0059	0.963507	0.317937	2.03705	0.550289	0.725785	-0.33925	1.24431	-0.838963	0.891197	1.06801	-0.263007	0.773645	3.30298e-05	0.00174676	0.00352722	ENSG00000065809	FAM107B	83641
0.095491	0.786333			0.650658		0.437182	0.283536	0.447416	1.26934	2.09923	1.47765	-1.33223	0.773214	0.000586179	0.0105433	0.0212899	ENSG00000137726	FXYD6	53826
1.26466	1.20464	0.291708	-1.18689	6.178	-0.0999083	0.290367	0.404076	1.15893	1.2711	3.59407	0.466704	-0.336065	0.773158	0.0058888	0.043964	0.0887758	ENSG00000158710	TAGLN2	8407
0.399931	1.2133	-0.263925	-0.469778	2.13558	0.945505	0.482228	1.29961	1.35708			0.840317		0.772884	7.12669e-06	0.000626488	0.00126506	ENSG00000140287	HDC	3067
0.983439	0.537517	-0.129498	0.466189	5.33869	0.23909	0.597895	-0.160547	1.60355	1.25605	-11.3812	1.49676	-0.33586	0.772484	0.00188749	0.021711	0.0438408	ENSG00000139329	LUM	4060
0.160653	1.09781	0.456924	-0.233097	1.40079	1.26122	-0.0875146		1.57644			1.26327		0.771882	0.00113063	0.0157482	0.0318001	ENSG00000110079	MS4A4A	51338
1.02091	0.431104	0.623228	0.898348	0.708717	0.207415	0.113259	0.174804	1.13083	0.244868	2.26811	1.15654	1.31738	0.77139	4.40638e-07	0.000102615	0.000207208	ENSG00000154736	ADAMTS5	11096
1.0019	0.0315304			0.706198									0.771113	0.0062436	0.0456626	0.0922058	ENSG00000244731 | ENSG00000227746 | ENSG00000206340 | ENSG00000244207 | ENSG00000224389 | ENSG00000224639 | ENSG00000228454 | ENSG00000236625 | ENSG00000228267 | ENSG00000233312	C4A | C4B | C4B_2	c(720, 110384692) | 721 | 100293534
1.10754	1.34332	0.174828	0.511291	3.06688	0.478157	0.453711	-0.310934	0.921082	0.0672247	0.806881	1.28043	-2.24806	0.770981	1.40464e-06	0.000207757	0.00041952	ENSG00000154175	ABI3BP	25890
						0.614035	0.468877	1.09029	-0.0589026	0.221626	1.26989	-1.26372	0.770244	0.000426621	0.0087662	0.0177015	ENSG00000273749	CYFIP1	23191
-0.0373098	0.840004	0.331724	-0.665482	5.70466	0.734161	0.716325	0.661172	1.72021	-0.434848	2.50271	0.65969	-1.62339	0.770236	0.00567834	0.043071	0.0869727	ENSG00000118508	RAB32	10981
-0.433931	1.29417			3.46097	0.947886	0.504554	0.639096	1.05577	-0.0186267	0.51889	1.52906	-0.0870391	0.769684	0.00265493	0.0272556	0.0550369	ENSG00000181804	SLC9A9	285195
						0.233188		1.29192			0.716925		0.768523	0.00386087	0.0343313	0.0693248	ENSG00000197253	TPSB2	64499
1.26979	0.424818			2.50425	0.256196	0.0373662	-0.174936	1.23113	-0.157494	1.7099	1.02987	-1.69743	0.768213	0.000679259	0.0116042	0.0234323	ENSG00000188157	AGRN	375790
0.753149	1.08019	0.314985	-0.771174	6.0674	-0.0852931	0.62973	0.474197	0.903505	-0.441381	2.12467	1.62527	0.959536	0.767811	0.00621851	0.0455795	0.0920381	ENSG00000137509	PRCP	5547
1.01313	1.51964	-0.661796	-0.471452	3.87514	0.644235	0.11043	0.343235	1.33964			1.62294		0.767436	0.00513257	0.0406988	0.0821825	ENSG00000173372	C1QA	712
0.285531	0.739296	0.233184	1.10029	2.22537	0.434802	0.662771	-0.282046	1.50438	1.18374	3.54886	0.651602	-2.67468	0.767245	2.57695e-05	0.00150028	0.0030295	ENSG00000137801	THBS1	7057
0.512785	0.901111	0.615232	-1.21657	4.12632	0.754822	0.532554	0.328417	1.30578	-0.602795	2.00442	1.36676	-0.0899185	0.76724	0.00359588	0.0326868	0.0660041	ENSG00000138172	CALHM2	51063
						0.399239	0.50857	0.35068	0.582131	1.16685	1.28463	-0.723268	0.766808	0.000372094	0.00800516	0.0161647	ENSG00000114395	CYB561D2	11068
0.784103	0.794118			2.50077	-0.152915	-0.687919	0.25173	1.07104	0.555923	1.09825	1.9257	-0.0800581	0.766771	0.00699657	0.0489576	0.0988593	ENSG00000167397	VKORC1	79001
0.314174	0.775783	1.13066	0.131787	-0.719407	0.0687002	0.186164	0.358288	0.910183	5.21946	1.28154	1.80222	-0.451092	0.766569	0.00306683	0.0297147	0.0600025	ENSG00000198833	UBE2J1	51465
0.899676	1.54552	0.350951	-0.384566	3.34763	1.29208	0.553405	-0.652318	1.62307	1.46235	-1.19426	1.20093	0.21309	0.76647	0.00438402	0.0372081	0.0751338	ENSG00000134363	FST	10468
0.441689	0.717552			1.66604	0.581638	-0.0903309	0.849222	1.16203			1.03643		0.766448	4.6872e-06	0.000454145	0.000917048	ENSG00000183807	FAM162B	221303
1.18957	0.874546	0.597544	0.134541	2.55226	0.579441	-0.164277	0.098038	0.841184	-0.0760071	1.96556	1.23439	0.549067	0.766291	1.30397e-05	0.000910383	0.00183832	ENSG00000105974	CAV1	857
0.478411	1.18746	-0.123144	-0.523375	3.0774	1.01152	0.529255		1.5056			1.01253		0.765733	7.77252e-05	0.00300914	0.00607632	ENSG00000155307	SAMSN1	64092
0.585846	1.04775	-0.985447	0.351359	2.22922	0.584859	0.220302		1.57981			1.3298		0.765638	0.00269496	0.0274452	0.0554197	ENSG00000163751	CPA3	1359
0.6614	1.30812	0.228844	1.07381	4.91706	0.568844								0.764973	0.00020927	0.00541126	0.0109269	ENSG00000273749 | ENSG00000280618 | ENSG00000288461	CYFIP1	23191
1.25106	-0.22655	0.387868	-0.145823	0.290136	1.38619	0.930944	-0.200648	0.724768	2.85071	3.62368	0.200509	-3.36604	0.764326	0.00189454	0.0217544	0.0439284	ENSG00000168874	ATOH8	84913
1.01848	1.01083	0.693287	0.143382	0.529736	0.710671	0.353588	1.72086	1.15488	0.69465	1.48854	0.454855	4.59519	0.7642	3.23143e-09	3.29954e-06	6.66271e-06	ENSG00000182481	KPNA2	3838
1.43622	0.236199			0.487212	0.26438	0.893838	0.191756	0.379189	0.021001	1.89699	1.2024	12.8236	0.76266	4.436e-05	0.00208806	0.0042164	ENSG00000263465	SRSF8	10929
0.526637	1.06408			0.717026	0.14064	0.517877	-0.300395	1.40737	0.66369	1.3732	1.18782	0.888489	0.762447	1.81535e-05	0.00114842	0.00231899	ENSG00000148154	UGCG	7357
0.318874	1.04834	0.0404509	-0.927433	4.40432	0.828243	0.0977537	0.263552	0.383791	2.47044	1.44836	1.49833	0.412011	0.76202	0.00161694	0.0197697	0.0399206	ENSG00000197965	MPZL1	9019
0.87668	0.0473787			1.41731	0.629372								0.761026	0.000874396	0.0133429	0.0269432	ENSG00000228695 | ENSG00000281948	CES1P1	107987423
0.846232	0.851401	0.26127	-1.19565	3.6879	0.393723	-0.307119	0.634429	1.55947	1.13596	1.44318	1.10326	-0.894555	0.760864	0.00184235	0.0214145	0.0432419	ENSG00000109113	RAB34	83871
0.636391	0.844175			3.32066		0.483562	-0.139322	1.34886	1.02424	-0.143908	0.910079	0.404517	0.758189	1.34894e-05	0.000927761	0.00187342	ENSG00000186654	PRR5	55615
0.396468	0.573799	0.452179	-0.0144169	2.50105	0.322974	0.280526	0.191304	1.39343	1.71807	0.537924	1.3538	-1.64299	0.757437	2.73877e-05	0.00154841	0.00312668	ENSG00000150540	HNMT	3176
1.00614	0.524118			0.851123		0.75243	0.504118	0.610411	0.377308	0.0276344	0.983282	-0.392008	0.757053	1.33072e-07	4.00989e-05	8.09712e-05	ENSG00000213563	C8orf82	414919
0.846073	0.492653					-0.127345	1.31891	1.14016			0.685125		0.75552	3.68134e-06	0.000384772	0.000776965	ENSG00000204851	PNMA8B	57469
1.32496	1.01864			0.0098222	0.545575	0.431793	-0.241388	0.752426	1.9131	0.283274	0.942614	-0.20374	0.754873	2.57358e-07	6.93581e-05	0.000140054	ENSG00000120885	CLU	1191
						0.963778	0.317252				0.783631		0.754713	0.000475785	0.00937029	0.0189213	ENSG00000256356	HSPA8P5	NA
						0.110983	0.295521	0.531967	1.49181	1.92051	0.957139	2.73105	0.75453	0.000146231	0.00454583	0.00917934	ENSG00000180979	LRRC57	255252
-0.299521	0.78548	-0.171825	-0.57533	2.65004	0.456627	0.465645	0.487995	1.56526	0.641966	3.17575	1.19986	-1.84769	0.753299	0.0055017	0.0422625	0.08534	ENSG00000156587	UBE2L6	9246
-0.076767	0.466022				0.578553	-0.212003	0.416316	1.44463	8.40746	2.44802	0.874729	-0.816286	0.753241	0.00673388	0.0477487	0.0964183	ENSG00000188921	HACD4	401494
0.715005	0.631926			1.09182									0.752659	0.00388392	0.0344051	0.0694738	ENSG00000261052 | ENSG00000213648 | ENSG00000213599 | ENSG00000260280	SLX1B-SULT1A4 | SULT1A4 | SLX1A-SULT1A3 | SULT1A3	100526831 | c(445329, 124907837) | 100526830 | c(6818, 124907837)
1.02429	0.60573	0.959194	0.49059	3.74183	0.365891	-0.201241	0.26506	1.074	0.386424	1.19709	0.807345	-0.415795	0.752453	6.18565e-09	4.8299e-06	9.75294e-06	ENSG00000184014	DENND5A	23258
0.497608	0.631174	-0.115647	1.5047	1.7764	0.387843	-0.136264	-0.106029	0.158455	2.94745	0.695994	1.9847	2.87133	0.752323	0.00342531	0.0316627	0.063936	ENSG00000101193	GID8	54994
0.929992	1.33778	-0.362236	0.259976	2.50814	0.881003	1.03948	-0.0589576	2.13035	1.05152	-1.13771	0.786124	-5.39335	0.751895	0.00357233	0.0325234	0.065674	ENSG00000124762	CDKN1A	1026
0.657391	0.724074			1.816	0.550527	0.740747	-0.343956	1.65629	0.453975	-0.343221	1.13353	-1.19042	0.751747	0.000237854	0.00593472	0.0119839	ENSG00000203965	EFCAB7	84455
0.530464	1.01041	-0.507452	0.563318	4.89999	0.361693	-0.0702089	0.522646	1.44478	1.56951	-0.228288	1.5488	3.26641	0.751676	0.00198119	0.0224197	0.0452718	ENSG00000166128	RAB8B	51762
						1.1727	0.846904	0.385597	0.768506	-0.142374	1.06582	-0.301302	0.751611	9.98048e-05	0.00357138	0.00721164	ENSG00000100911	PSME2	5721
0.598357	1.21839	-0.123666	-0.392435	3.6086	0.497512	0.0235278		1.68097			1.3003		0.751579	0.00339212	0.031492	0.0635913	ENSG00000187474	FPR3	2359
0.924925	1.1265	-0.247022	-0.0167024	3.5466	0.397007	-0.278694	0.0702095	0.563854	1.8096	1.80228	1.47206	1.0337	0.750296	0.000852594	0.0132212	0.0266974	ENSG00000136048	DRAM1	55332
0.732815	0.919602	0.701678	-1.54078	1.90433	0.704349	0.179707	-0.534191	1.64477			1.61486		0.750156	0.00488074	0.0395594	0.0798817	ENSG00000133800	LYVE1	10894
0.818504	0.957844	-0.36059	0.520602	3.39	0.656066	0.399908		0.611217			1.18057		0.749871	2.10834e-06	0.00026942	0.000544036	ENSG00000090382	LYZ	4069
						0.685697	0.738269	0.801456					0.749693	0.00498738	0.0399818	0.0807346	ENSG00000226179	LINC00685	NA
						0.875909		1.06306			0.578422		0.74946	0.000115315	0.00391482	0.00790514	ENSG00000211893	IGHG2	NA
1.04206	0.650703	0.20492	-0.332283	2.18296	0.353695	0.251223	0.197581	1.36892			1.01286		0.74944	3.57468e-05	0.00184632	0.00372824	ENSG00000188783	PRELP	5549
0.971245	1.31328	0.739367	0.155871	7.52383	0.630583	0.18328	-0.175798	1.68092	0.328999	-0.531594	1.41616	-0.348916	0.749412	0.000595394	0.0106376	0.0214804	ENSG00000168461	RAB31	11031
1.34786	1.01413	-0.44598	-0.901466	1.06662	1.33939	0.322841	0.0669034	1.1023	1.1555	8.17454	0.363819	-0.561466	0.748979	0.00260122	0.0267663	0.0540489	ENSG00000084636	COL16A1	1307
-0.00285783	1.22932	1.2749	1.49864	2.35472	0.50126	-0.0850427	0.343185	1.19598	1.58275	-0.762397	1.19518	-0.234954	0.746713	0.000653159	0.0112975	0.0228128	ENSG00000060982	BCAT1	586
0.748055	-0.329628	-0.601683	-0.637241	0.723266	1.11215	0.480551	2.3546	1.12747	2.03986	2.15194	0.438891	0.885506	0.745818	0.00268858	0.0274425	0.0554142	ENSG00000169169	CPT1C	126129
1.49879	1.04156	0.0326857	-0.00811264	3.73384	1.35773	1.26115	-0.563525	1.21687	-0.0404423	0.239715	0.459703	-0.71165	0.74575	0.000876527	0.0133429	0.0269432	ENSG00000159251	ACTC1	70
1.03517	0.435473	0.174628	0.298088	4.48828		0.245713	-0.0778174	0.96337	0.777932	1.41154	0.798982	-4.86098	0.745195	5.25449e-08	2.40511e-05	4.8566e-05	ENSG00000172725	CORO1B	57175
				0.966556	0.447542		1.70244				0.679116	15.5376	0.744774	0.000126253	0.00416887	0.00841814	ENSG00000178928	TPRX1	284355
0.726628	0.971431	0.844211	0.38735										0.743258	0.00184516	0.0214172	0.0432474	ENSG00000132718 | ENSG00000138758	SYT11 | SEPTIN11	23208 | 55752
1.58024	1.27378	0.354611	0.501269	1.11911	0.742218	0.161268	0.208603	0.2541	1.74143	0.104374	1.10833	-0.612482	0.742889	1.61124e-05	0.00105859	0.00213761	ENSG00000110880	CORO1C	23603
0.463163	0.857682	-0.0962935	-0.0377698	5.07328	0.247956	0.399525	0.475704	1.65461	0.642511	0.665552	1.16858	-0.378022	0.742382	0.000201953	0.00535075	0.0108047	ENSG00000138801	PAPSS1	9061
0.298432	0.760317	0.13612	0.257916	1.06494	0.805282	0.756338	0.0198333	1.32923	2.10589	0.642762	0.937114	-2.07585	0.742135	8.56341e-07	0.0001601	0.000323287	ENSG00000143494	VASH2	79805
					0.54965	0.921227	-0.622941	0.898234			0.874896		0.739269	1.24504e-05	0.000879076	0.00177511	ENSG00000211895	IGHA1	NA
0.0628667	1.77402	-0.216034	-0.202164	3.58792	0.836101	0.449091	0.458184	1.87189	0.55606	1.40691	0.204517	-0.266417	0.737996	0.00282482	0.0281507	0.0568442	ENSG00000105270	CLIP3	25999
						0.347357	0.797787	0.833004			0.803515	0.107686	0.737278	3.70869e-05	0.00186474	0.00376544	ENSG00000206337	HCP5	10866
0.353987	0.924738	-0.0629289	-0.0808039	1.84336	0.35823	0.769205	0.194936	0.909293	1.27094	1.35278	1.4154	-0.28114	0.73707	1.09233e-05	0.000819187	0.00165417	ENSG00000135318	NT5E	4907
1.32001	1.1724	0.574505	-1.15687	0.626302	0.539383	-0.11053	0.859719	1.03624			1.44754	0.0432752	0.736822	0.000982329	0.0144561	0.0291911	ENSG00000221818	EBF2	64641
0.722736	1.37793	0.251831	-0.777565	5.94142	0.486911	0.899857	-0.0310443	1.5089	-0.195382	1.2014	1.13788	0.620037	0.736747	0.000175772	0.00495415	0.0100038	ENSG00000101955	SRPX	8406
0.571252	2.36948	0.58472	0.408712	2.02171	0.387775	0.00480372	0.539089	1.30198	0.298715	0.928964	0.841901	-0.32155	0.736067	7.88658e-07	0.000149552	0.000301989	ENSG00000111450	STX2	2054
0.735672	1.05955	-0.199051	-1.05921	3.65008	0.614474	0.974324	0.317886	0.848768	1.11677	3.86746	0.953608	-0.699571	0.733744	1.38595e-07	4.00989e-05	8.09712e-05	ENSG00000138031	ADCY3	109
						0.413165	0.302013	1.17004			0.695406		0.733404	7.48126e-05	0.00295554	0.00596809	ENSG00000271503	CCL5	6352
							1.08545	0.319382			0.855129		0.731408	0.000175788	0.00495415	0.0100038	ENSG00000226792	C13orf42	647166
1.27633	0.343084			-0.40023	0.707822	0.45475	-0.137804	1.10986	1.58397	1.8877	0.442272	-0.113586	0.73108	4.33707e-05	0.00206713	0.00417413	ENSG00000149633	KIAA1755	85449
0.851142	0.847093			1.67054		-0.471792	-0.0238716	1.37284	0.0363139	0.971375	1.17309	0.0223487	0.730847	0.00183336	0.0213286	0.0430686	ENSG00000144455	SUMF1	c(285362, 100130207)
0.691139	0.859051	0.749057	-0.523198	2.14426	0.923608	0.721853	0.370348	2.04258	0.0866514	-0.272455	0.658292	-0.451468	0.730287	0.000357359	0.0078148	0.0157803	ENSG00000184557	SOCS3	9021
0.00918643	1.44262	0.184634	0.958466	4.83004	0.0978993	0.951041	1.01293	0.602863	1.32298	0.0409828	1.11311	3.01455	0.729381	0.000128657	0.00417552	0.00843157	ENSG00000117139	KDM5B	10765
0.610427	1.0204	0.928961	-0.410136	4.19205	0.372053	0.725093	0.385589	1.12616	1.23323	-0.5692	1.04986	-0.506962	0.728417	1.02995e-06	0.000173057	0.000349452	ENSG00000131238	PPT1	5538
0.609682	0.740455	0.42086	1.07946	2.13804	0.673392	-0.387462	1.13539	1.00221	0.878516	0.463114	0.905005	3.84812	0.728206	1.12889e-08	8.32497e-06	1.68105e-05	ENSG00000137501	SYTL2	54843
0.460979	1.51192			2.80402	-0.121365	1.15731	-0.532068	1.26536	0.347307	0.354929	1.02903	-2.96421	0.728098	0.000619752	0.0109396	0.0220902	ENSG00000162645	GBP2	2634
0.238697	1.17161	-0.15169	0.486474	0.991276	-0.0876211	0.876235	0.473194	1.38023	0.973264	3.39512	0.877306	-1.28132	0.726306	0.000113057	0.00385788	0.00779016	ENSG00000196116	TDRD7	23424
1.72597	1.05063	-0.152946	-0.267001	1.28507	-0.232458	0.593465	0.389579	0.654204	3.27267	1.58267	0.32048	-1.96679	0.726037	0.00311866	0.0298896	0.0603556	ENSG00000072682	P4HA2	8974
0.45761	1.11867	0.0901886	-0.181528	6.18835	-0.134454	0.550862	0.135435	1.20182	7.79699	0.23609	1.25382	-0.775346	0.725761	0.002019	0.022712	0.045862	ENSG00000104324	CPQ	10404
-0.259787	0.808221	0.439593	-0.175874	4.41919	0.767465	0.395114	0.577783	0.657398	2.71642	0.940877	0.978806	1.34375	0.725733	0.00073831	0.0122102	0.0246559	ENSG00000101310	SEC23B	10483
0.516324	0.478485	1.01838	-0.355337	0.937535	0.0383853	0.753346	-0.110339	1.06564	1.3615	2.12341	1.05872	0.294983	0.725145	3.06477e-06	0.000339014	0.000684567	ENSG00000165169	DYNLT3	6990
0.929183	0.815854	0.349381	-0.186288	1.58377	-0.0537097	0.784418	0.299862	1.75481	0.110494	0.342356	1.32162	0.0661993	0.724362	0.000178559	0.00496702	0.0100298	ENSG00000078098	FAP	2191
0.616246	0.589409	0.913803	0.142919	3.54263	0.0560113	0.692304	0.323259	0.912846	-0.483816	2.67547	1.29754	-0.729639	0.723466	7.69549e-05	0.00300175	0.0060614	ENSG00000003436	TFPI	7035
0.259807	0.500939	-0.188368	-0.0268132	3.3656	0.862638	0.359626	0.136904	1.33566	0.263591	1.40839	1.56311	-2.16655	0.723009	0.000747613	0.0123053	0.024848	ENSG00000101160	CTSZ	1522
0.775995	1.01211			0.0716174	0.558282	-0.375973	0.722929	1.08242	3.60564	1.71103	0.380568	-0.0810932	0.722529	0.000482225	0.00939826	0.0189778	ENSG00000170004	CHD3	1107
1.13648	0.838611	-0.138675	0.0919955	1.2127	1.13562	0.607863	0.374214	1.22968	1.15329	0.805232	0.385596	-3.35258	0.720846	9.32838e-07	0.000163653	0.000330462	ENSG00000116396	KCNC4	3749
0.741686	1.28403	0.861603	-1.23037	0.256664	0.572733	0.0410391	0.211064	0.963179	1.95224	3.40541	0.812247	-0.987412	0.72064	1.90533e-07	5.38114e-05	0.000108661	ENSG00000169231	THBS3	7059
0.242906	1.2932	0.763394	-1.0916	0.301996	0.385076	0.735386	0.0765764	1.19679	1.98108	1.65127	1.23745	0.184318	0.72045	0.000237073	0.00592638	0.0119671	ENSG00000166794	PPIB	5479
0.382726	0.535159	0.0901075	0.840462	-0.29227	1.17078	0.728768	0.217966	0.42346	0.509311	3.51272	1.56811	0.933077	0.71983	0.000128147	0.00417552	0.00843157	ENSG00000153904	DDAH1	23576
-0.137498	-0.017142	1.10572	-0.364106	1.58279	1.33742		1.05741	1.48858			0.55672	-0.931105	0.718731	0.00312744	0.0299305	0.0604383	ENSG00000101463	SYNDIG1	79953
						0.27282	0.478201	1.13507			0.691644		0.718172	9.76858e-05	0.00353319	0.00713453	ENSG00000245812	LINC02202	101927740
0.018163	0.311897						1.25121	1.07063			0.99706		0.716733	0.00524575	0.0411491	0.0830919	ENSG00000224259	LINC01133	NA
0.679489	0.634447	-0.10812	-0.690295	2.64025	-0.315101	0.648285	0.645861	1.44871	0.11383	5.81991	1.07563	-0.761257	0.716297	0.00727501	0.0499475	0.100858	ENSG00000101474	APMAP	57136
0.248724	1.20982	-0.155748	-0.514475	1.81715	0.432398	0.730369	0.651803	1.13737	-11.264	2.77968	1.17209	-0.919266	0.716263	0.000160164	0.00474558	0.00958268	ENSG00000118898	PPL	5493
						0.460595	0.228786	0.980982			0.818482	0.549221	0.714158	0.000111875	0.00383729	0.00774858	ENSG00000274272		NA
-0.0589241	0.957355	-0.390493	0.77922	0.807217	0.351901	-0.0114263	1.38424	1.62606			1.59504		0.713753	0.00469212	0.0387015	0.0781494	ENSG00000038945	MSR1	4481
0.482332	0.69201	0.329178	-0.550958	9.75388	0.208968	0.73819	0.442833	1.57373	-18.1234	4.33983	0.82053	-0.574449	0.712697	0.000640766	0.0111768	0.0225691	ENSG00000183160	TMEM119	338773
0.662514	0.535549			1.88122	0.0615524	0.256016	0.282404	1.74194			0.651018		0.712634	0.00114746	0.0158826	0.0320715	ENSG00000100626	GALNT16	57452
-0.0992928	1.0105	-0.179209	0.332702	4.86084	1.11699	-0.251804	-0.379347	0.969152	1.84424	2.33713	1.06553		0.711571	0.00545746	0.0420443	0.0848994	ENSG00000160255	ITGB2	3689
						0.872605	-0.167752	0.706551	0.45291	0.389681	1.20515	-0.311117	0.710576	0.00112164	0.0156888	0.0316802	ENSG00000175792	RUVBL1	8607
0.35339	0.594044	0.672098	0.283894	1.68257	-0.258751	0.443123	0.130416	1.43369	1.00284	0.148652	1.78793	0.861611	0.710262	0.000898887	0.0136208	0.0275043	ENSG00000168282	MGAT2	4247
0.776808	0.631957	-0.306361	-0.681241	1.98799	-0.0249976	0.295214	-0.185611	1.60757	3.19267	1.37884	0.938387	0.587148	0.710098	0.00460658	0.0382676	0.0772733	ENSG00000110446	SLC15A3	51296
0.694966	0.808369			1.53694	0.442138	0.546032	-0.57173	1.09823	1.98945	0.555096	0.693717	-0.141782	0.709416	9.96371e-08	3.41758e-05	6.90106e-05	ENSG00000082438	COBLL1	22837
0.640182	0.74054	0.952051	0.231537	0.652378	0.573747	0.290975	0.207107	1.25215	-0.99311	13.2505	1.54774	0.0749563	0.709382	0.000491439	0.00942682	0.0190354	ENSG00000172380	GNG12	55970
0.655399	0.833423	-0.185582	-1.11131	4.32269	0.811874	-0.289221	0.911764	1.31862	0.406572	1.63007	1.44414	-0.309887	0.708944	0.00335933	0.031447	0.0635004	ENSG00000103490	PYCARD	29108
1.18596	0.698329			1.79721	0.293536	0.102491	0.22144	1.44388			0.33312	-2.43935	0.708759	0.000981837	0.0144561	0.0291911	ENSG00000152284	TCF7L1	83439
-0.00956986	0.905941			1.74402	0.0377755	0.534386	0.972665	0.632058	2.535	1.3658	0.91041	-0.0376893	0.708629	0.000182011	0.00502289	0.0101426	ENSG00000132256	TRIM5	85363
0.436272	0.273617	0.590786	0.713344	0.893278	0.326917	0.986126	0.190864	1.02488	0.0133397	0.824696	1.21892	0.735028	0.708391	3.12338e-07	7.8292e-05	0.000158094	ENSG00000155252	PI4K2A	55361
0.622046	0.62832	0.451583	-0.0571313	1.98456	0.405537	-0.125758	0.140617	1.40648	0.384204	1.33972	1.19456	0.0144145	0.707498	2.76512e-05	0.00154841	0.00312668	ENSG00000102024	PLS3	5358
0.459824	0.14092	0.80942	-0.90217	1.82139	0.231411	0.541286	0.837306	0.442546	1.53136	0.192493	2.45105	-1.88499	0.706758	0.0059856	0.0443623	0.0895802	ENSG00000104904	OAZ1	4946
0.303013	2.08772					0.561326	-0.00595837	1.40171			0.608004	-1.79493	0.706093	0.00190881	0.0218993	0.044221	ENSG00000277734	TRAC	NA
0.690087	0.906665	0.0755046	-0.980663	2.94231	0.160376	0.689936	1.21153	1.16316			1.05021	-0.812089	0.705784	0.000355045	0.00778986	0.01573	ENSG00000172935	MRGPRF	116535
1.04138	1.22862			3.30628	0.330975	-0.418732	-0.247027	1.24069	0.252284	0.775196	1.01578	-1.00056	0.705382	0.00168729	0.0202872	0.0409657	ENSG00000196954	CASP4	837
0.181555	1.15003	-0.406577	-0.199481	2.06888	0.00739929	0.591442	0.220269	1.60946	1.54178	1.46953	1.04799	-0.181607	0.705119	0.00124103	0.0166904	0.0337027	ENSG00000137809	ITGA11	22801
1.00138	0.833291	0.755561	0.0439138	2.6017	0.090111	0.547626	-0.956631	1.54968	0.595954	0.279288	1.30676	-0.145384	0.704705	0.00101611	0.0148085	0.0299027	ENSG00000182247	UBE2E2	7325
0.591312	1.41895	-0.0745231	-1.33756	5.72196	0.865309	-0.180792	1.59638	0.922001			1.23127		0.704586	0.0046941	0.0387015	0.0781494	ENSG00000136167	LCP1	3936
1.50451	0.750779	-0.385928	-0.836693	3.83585	-0.0349743	0.568554	0.568775	1.202	0.744753	0.283548	1.39904	-0.286991	0.704316	0.00331893	0.0312008	0.0630033	ENSG00000108679	LGALS3BP	3959
0.620914	0.937167	0.445061	-0.551465	1.76091	-0.173365	0.235597	0.238924	0.950523	1.70311	2.15997	1.18078	-0.993964	0.703761	0.000264148	0.00639174	0.0129068	ENSG00000166130	IKBIP	121457
0.858274	0.745464	-0.103579	-0.282917	2.32714	0.237328	0.233911	-0.0818288	1.11161	1.71926	2.78251	0.914301	0.922017	0.703097	5.50623e-05	0.00239748	0.00484121	ENSG00000162745	OLFML2B	25903
0.161006	0.418719			1.78715	0.259157	1.4017	0.215359	1.49386			0.413886	-1.7362	0.702883	0.00192556	0.0220154	0.0444554	ENSG00000186806	VSIG10L	147645
0.699206	1.02635	0.52287	-0.120111	2.92757	0.218733	-0.326304	-0.146604	0.961672	0.898822	3.7145	1.047	-0.381096	0.702425	0.00126492	0.0168132	0.0339507	ENSG00000019549	SNAI2	6591
1.15927	1.07772			1.49816	0.494863	0.0274841	0.642462	0.182855	-1.02488	2.06041	1.43129	-0.716711	0.701893	0.00517057	0.0409023	0.0825935	ENSG00000162636	FAM102B	284611
0.847143	0.76445	0.0697496	-1.12495	1.85407	0.520772	0.861106	-0.312382	0.684573	0.923669	0.997152	1.04247	0.751739	0.701819	1.14208e-07	3.71667e-05	7.50502e-05	ENSG00000182704	TSKU	25987
0.174713	0.737606	-0.399974	-0.334429	0.563411	1.21031	0.377909	0.0116227	1.35047	1.50626	1.63993	1.27252	0.857862	0.701154	0.000635306	0.0111367	0.0224883	ENSG00000259956	RBM15B	29890
0.301459	0.851233	0.634354	-1.33077	1.38336	-0.048272	0.34907	0.408614	1.33917	0.332222	2.77317	1.50679	0.071034	0.700061	0.00265476	0.0272556	0.0550369	ENSG00000101000	PROCR	10544
0.510656	1.08221			0.941063		0.194462	-0.359003	0.878743			1.07835		0.699795	3.38513e-05	0.00177606	0.00358637	ENSG00000204622	HLA-J	NA
0.32113	0.149711	0.787262	0.59703	1.9315	0.515387	0.214229	-0.239872	0.632031	1.35924	1.71058	1.19396	0.68916	0.699362	9.12386e-06	0.000735513	0.00148521	ENSG00000205765	RIMOC1	285636
1.1992	0.660557	0.0475626	-1.31751	3.16791	0.253031	0.526481	1.78315	0.761486			0.915837	0.272278	0.698687	0.00278066	0.0279837	0.056507	ENSG00000099994	SUSD2	56241
0.110766	1.57682	-0.359352	-0.421851	0.938711	0.838515	0.221544	0.615216	1.64504			1.37995	0.0414276	0.698154	0.00362219	0.0328422	0.0663178	ENSG00000139910	NOVA1	4857
1.64441	0.517693	0.145913	-0.93443	1.9575	1.02509	1.03939	-0.00265202	0.321575	0.361632	0.893677	0.944932	-2.76978	0.697993	0.000313646	0.00714123	0.0144202	ENSG00000160789	LMNA	4000
0.816132	0.616811			1.48228	0.200889								0.696925	0.00112799	0.0157326	0.0317685	ENSG00000148297 | ENSG00000281022	MED22	6837
0.510348	1.25244	0.297128	-0.060418	4.80998	0.870236	0.761904	-0.336056	0.677304	7.15201	-0.258642	1.28003	-2.71988	0.696202	0.000112202	0.00383857	0.00775116	ENSG00000117519	CNN3	1266
0.629394	1.89329	-0.790688	-0.179959	1.75901	1.0805	0.37926	0.0914293	1.73783	0.107463	0.909099	0.913804	-0.903087	0.696186	0.00165371	0.0200175	0.0404211	ENSG00000140575	IQGAP1	8826
							0.536494	1.15431			0.478442		0.695726	0.00325169	0.0307647	0.0621228	ENSG00000238279		NA
0.192331	1.05773	0.615745	-0.455126	5.06653	0.0962271	0.539401	0.501072	0.701964	0.982329	1.22308	1.20022	0.0264772	0.695228	7.94003e-05	0.0030579	0.00617478	ENSG00000101052	IFT52	51098
							0.224113		0.232376	1.34912	0.779082	-0.438629	0.693129	0.000850392	0.0132179	0.0266908	ENSG00000232573	RPL3P4	NA
						0.702238	0.0598984	1.05266			0.682404		0.693036	8.19333e-05	0.00312185	0.00630391	ENSG00000211677	IGLC2	NA
							0.661926	1.05493			0.550538		0.692708	0.000347582	0.00767688	0.0155018	ENSG00000279225		NA
0.439131	0.301717	0.470348	0.518954	1.12636	0.473206	0.748882	-0.185677	0.180008	4.92696	-14.3733	1.86294	-0.197482	0.692206	0.00370146	0.0332334	0.0671077	ENSG00000144746	ARL6IP5	10550
0.528146	0.925687	0.347821	-0.139964	7.19748	-0.297328	0.691659	1.10059	1.20427	0.16267	1.75055	0.899009	-0.647926	0.692186	9.98179e-05	0.00357138	0.00721164	ENSG00000160310	PRMT2	3275
						0.490968		0.938523			0.653143		0.691209	0.000354711	0.00778986	0.01573	ENSG00000211679	IGLC3	NA
						0.345707	0.920502	0.646496	0.583856	1.42864		-0.575123	0.690307	0.00117308	0.0161196	0.03255	ENSG00000154545	MAGED4	728239
						0.239988	0.550681	0.811611	-0.0926016	0.855392	0.939522	-0.295244	0.690112	4.37595e-05	0.00206713	0.00417413	ENSG00000213928	IRF9	10379
							0.478154	0.968184			0.639995		0.689928	0.000472908	0.00934741	0.0188751	ENSG00000254788	CKLF-CMTM1	100529251
1.27957	0.965622			2.86911	0.316396	0.70515	0.569034	1.01657	0.419922	0.486002	-0.0075741	2.0248	0.688853	0.00018328	0.00502658	0.0101501	ENSG00000161960	EIF4A1	1973
		0.278284	-1.02866	0.87294	0.500581	0.745383		1.25265			0.780363		0.686847	2.1982e-05	0.00132595	0.00267747	ENSG00000187151	ANGPTL5	253935
						0.346087	1.12967	1.00735	0.286401	0.210467		0.562772	0.686556	0.00134753	0.0175708	0.0354804	ENSG00000286140	DERPC	113455421
0.0391661	0.999985	0.559473	-0.592483	2.94635	0.339861	0.0762338	0.318536	1.35285	1.2778	1.29568	1.07276	-3.01814	0.686405	0.000416106	0.00860341	0.0173727	ENSG00000197496	SLC2A10	81031
0.666216	1.99522	0.171378	0.966069	2.57352	0.537892	0.737802	0.0743408	0.734913	0.0484377	-1.48845	1.57251	0.50564	0.685798	0.00411202	0.0355925	0.0718715	ENSG00000172667	ZMAT3	64393
1.14494	0.927697	-0.226489	-0.955022	1.02417	0.196858	0.544611	-0.413116	1.50037	0.450991	1.6855	1.84149	-1.93119	0.685754	0.00718329	0.0495588	0.100073	ENSG00000180447	GAS1	2619
0.42344	0.775672	-0.290129	-0.891129	0.646855	0.658193	0.896693		1.27569			1.49495		0.685429	0.00254317	0.0263323	0.0531725	ENSG00000266524	GDF10	2662
0.592713	0.895809	0.250423	-1.09014	0.422614	0.282518	0.63006	0.560162	1.26396			1.33651	1.80956	0.684798	0.00019587	0.00527378	0.0106493	ENSG00000106819	ASPN	54829
0.983053	0.844313	0.651172	-0.740655	0.926776	1.03582	0.260725	0.434244	1.08569	-0.166654	-0.205337	0.811653	-2.24849	0.684715	7.63535e-08	3.07126e-05	6.20175e-05	ENSG00000143515	ATP8B2	57198
						0.576775	0.551054	0.361594	1.16331	1.93953		-0.690205	0.684002	0.00124413	0.0166968	0.0337156	ENSG00000289694		NA
0.152024	0.963395			2.26549	1.27818	1.12483	-0.517666	0.40807	0.883332	1.95938	-0.147604	-0.713691	0.683909	0.00658821	0.0470677	0.0950432	ENSG00000163874	ZC3H12A	80149
0.224713	0.467287	0.436977	-0.162178	1.58971	0.3908	0.484041	-0.176441	1.10375	1.11423	0.921768	1.44711	0.0481902	0.682854	0.000109882	0.00380219	0.0076777	ENSG00000038210	PI4K2B	55300
1.30124	1.24076	0.314322	-0.508626	4.24375	0.565972	0.720875	0.656552	1.01873	-0.747422	0.529986	0.750286	0.245783	0.682528	6.76568e-05	0.00276331	0.00557992	ENSG00000122861	PLAU	5328
						0.759716	0.651617	0.646588					0.682395	0.00545056	0.0420298	0.0848702	ENSG00000289154		NA
						0.786205	0.260995	0.963528			0.581823		0.682314	0.000102537	0.00363925	0.00734869	ENSG00000240809	CAP1P1	NA
0.63663	0.93719			0.221578		0.609758	0.399305	0.843577	0.128405	0.325757	0.966386	-2.6083	0.682277	1.25584e-06	0.000198452	0.000400732	ENSG00000169136	ATF5	22809
1.17572	0.383283	1.08523	-0.0239222	1.94404	0.693788	0.165626	0.196471	0.783207	0.619084	-0.739024	1.25545	1.64424	0.682103	0.00011485	0.00390903	0.00789344	ENSG00000137575	SDCBP	6386
0.476135	0.384279	0.277945	-0.59653	2.5254	0.264943	0.354709	0.713299	1.20115	-0.222356	2.26185	1.2813	-3.4204	0.68167	0.00102137	0.0148496	0.0299857	ENSG00000100097	LGALS1	3956
0.76636	0.813416	0.831003	0.476116	2.17757	0.589752	0.299322	-0.597748	0.808278	-0.376465	0.604257	0.997977	0.277206	0.681438	1.14798e-07	3.71667e-05	7.50502e-05	ENSG00000101974	ATP11C	286410
							0.0727593	0.866636			0.701976		0.681084	0.000530676	0.00990745	0.020006	ENSG00000214182	PTMAP5	NA
0.434455	0.507891	0.321292	-1.1805	3.03162	0.487851	-0.0729778	0.825206	1.50694	1.37818	1.01616	0.887619	-0.534893	0.680965	0.000210177	0.00541126	0.0109269	ENSG00000179431	FJX1	24147
0.994478	1.15151	-0.342181	-0.705651	0.620518	0.529563	0.991827	0.340619	1.29805	0.0392027	0.688492	1.05536	-0.637724	0.680695	2.61194e-05	0.00151401	0.00305722	ENSG00000011028	MRC2	9902
						0.386607	0.821999	0.679342			0.767695	0.00467599	0.679644	0.000181188	0.00502106	0.010139	ENSG00000243422	RPL23AP49	NA
						0.0846377	-0.0238926	0.984728	0.286494	1.51796	0.947424	-0.356362	0.678734	0.00105127	0.0151027	0.0304966	ENSG00000224032	EPB41L4A-AS1	NA
0.0997222	0.927531	0.310242	-0.24869	3.10996	-0.0506138	0.608172	0.196054	0.975651	-0.048787	5.54094	1.28443	3.11658	0.678128	0.00511089	0.0405753	0.0819331	ENSG00000101911	PRPS2	5634
0.861635	0.57528	0.427284	-0.043296	0.906726	0.454457	-0.137598	1.09685	1.27824	-0.302269	1.56484	0.983587	-0.11319	0.677991	5.50876e-05	0.00239748	0.00484121	ENSG00000162909	CAPN2	824
						0.783886	-0.0675441	0.965774	0.703114	0.0510465	0.789311		0.677596	9.25528e-05	0.00341263	0.00689107	ENSG00000261326	LINC01355	NA
0.441913	1.38879	0.398034	1.07981	1.06501	0.093607	0.409517	1.78727	0.967541	5.41471	-0.838158	0.815383	0.978338	0.677241	3.66623e-05	0.00186458	0.00376513	ENSG00000186310	NAP1L3	4675
0.569466	0.552806			2.23606		0.39988	0.0642366	1.16815			0.562265		0.676296	3.8126e-06	0.000395379	0.000798383	ENSG00000187288	CIDEC	63924
0.709434	0.000812642	0.255312	0.912082	0.0874618	0.83098	0.238701	0.309038	1.59288	11.5161	13.049	0.565138	0.279043	0.675581	7.15233e-07	0.000141702	0.000286136	ENSG00000064300	NGFR	4804
0.697991	1.70506	0.412275	-0.401817	1.46219	0.126233	0.400266	0.843052	0.489648			1.14042		0.675484	7.75191e-06	0.000668175	0.00134924	ENSG00000144476	ACKR3	57007
0.920164	0.911363	0.101615	-0.705666	2.26943	0.239824	0.281868	0.833627	0.185114	1.97918	0.805385	1.28107	1.78108	0.675467	0.000437467	0.00888252	0.0179363	ENSG00000136710	CCDC115	84317
				0.615438	0.307198			1.16218			0.565475		0.673753	0.000486921	0.00942682	0.0190354	ENSG00000167914	GSDMA	284110
0.658597	0.566568	0.68458	-0.830425	2.24757	0.2293	-0.259202	1.48052	0.851167	0.65091	0.720364	1.45623	-0.393586	0.673694	0.000979698	0.0144495	0.0291776	ENSG00000105254	TBCB	1155
1.02462	1.08564	0.0505935	0.526756	2.39395	0.979057	0.600365	-0.101725	1.20791	-2.33583	1.26998	0.739861	-4.17045	0.673118	0.000987443	0.0144992	0.0292781	ENSG00000049540	ELN	2006
0.460529	1.00271	-0.105668	0.221843	4.05147	0.31799	0.411882	0.852259	0.218306			1.52694		0.672015	0.00127719	0.0168859	0.0340974	ENSG00000078596	ITM2A	9452
0.648424	1.05549	-0.584335	-0.0304447	1.7146	0.393481		0.190301	0.988489			0.952426		0.671433	4.64225e-06	0.000454145	0.000917048	ENSG00000090104	RGS1	5996
0.140657	0.80374	-0.0779213	-0.501448	3.94801	0.537994	0.425962	0.281509	1.88634			1.05605		0.67111	0.00579155	0.0435071	0.0878532	ENSG00000158869	FCER1G	2207
0.00559671	0.813302	0.708105	0.735318	2.70425	0.659727	-0.286574	0.42606	1.58288	-0.0951452	1.08273	1.11561	-0.125822	0.670814	0.000866395	0.0132954	0.0268472	ENSG00000139278	GLIPR1	11010
1.06223	0.618409	-0.0693212	0.589212	3.37973	0.572082	-0.531475	0.14735	0.640644	-0.27031	3.23974	1.01467	-0.736445	0.670367	0.00550004	0.0422625	0.08534	ENSG00000166340	TPP1	1200
0.501636	0.992979	0.730606	-0.143945	2.63768	0.454958	-0.0243464	0.653278	1.10357			0.876719		0.670316	5.62232e-07	0.000122293	0.000246944	ENSG00000148053	NTRK2	4915
0.539859	0.741927			0.80365	0.582706	0.216375	-0.251113	1.74064	0.990104	0.3287	0.733595	-0.915373	0.669947	5.80795e-05	0.00250308	0.00505442	ENSG00000172986	GXYLT2	727936
0.987296	0.941069	0.00754304	-0.0185299	1.78596	0.404911	0.346983	-0.366171	1.55797	0.119177	4.26174	0.252863	-1.2652	0.669924	0.00318725	0.030328	0.0612409	ENSG00000172890	NADSYN1	55191
1.0633	0.670572	0.209746	-0.459919	3.29515	0.0911517	0.408393	0.715655	0.646218			0.909584	0.801502	0.669857	1.76964e-05	0.00112934	0.00228045	ENSG00000189067	LITAF	9516
1.02356	1.57147	-1.04613	0.724639	1.39237	1.06069	0.60265	0.255186	1.0713	-0.244982	1.08305	0.593437	-0.663464	0.668798	0.00027961	0.00660974	0.013347	ENSG00000065534	MYLK	4638
0.957034	1.1645	-0.245163	1.03322	6.7648	0.857698	0.0577186	0.207082	1.50329	-7.95187	0.853893	0.839018		0.668657	0.00216539	0.0236183	0.0476921	ENSG00000162511	LAPTM5	7805
0.378443	1.04353	0.896836	0.816492	4.60959	0.712587	0.380301	0.285803	0.177212	1.63788	-0.486838	1.15755	-1.2677	0.668403	6.72407e-05	0.00275479	0.00556271	ENSG00000163297	ANTXR2	118429
0.0560909	0.2945	0.415814	-0.108731	1.33444	0.321937	0.578384	0.553399	1.43164	4.32994	-11.7838	1.17247	2.8392	0.667601	0.00281991	0.0281439	0.0568307	ENSG00000149212	SESN3	143686
1.13065	0.981607	-0.241178	0.0851528	2.90911	0.209785	0.813262	0.313942	1.6075	-0.69018	0.542243	0.945428	-2.0902	0.667019	0.000748109	0.0123053	0.024848	ENSG00000197956	S100A6	6277
0.998456	-0.101029	0.892552	0.636026	-0.933833	0.510246	0.764841	0.522669	0.552458	0.728597	0.816666	0.810934	5.70217	0.666721	2.69796e-07	7.02211e-05	0.000141796	ENSG00000164332	UBLCP1	134510
0.0875647	0.348101	0.682073	-0.0155985	0.79833	1.21708	0.154692	-0.160587	1.29329	2.22164	11.2787	0.642571	-0.553172	0.666661	0.000450923	0.00908938	0.018354	ENSG00000100994	PYGB	5834
0.883635	0.947578	0.473338	0.893562	5.01952	0.279453	0.698106	-0.191724	0.767775	0.140607	-0.56263	1.00124	0.535009	0.666333	7.80424e-07	0.000149552	0.000301989	ENSG00000189184	PCDH18	54510
0.142143	1.1949	-0.65463	1.12718	2.44628	0.461975	-0.479783	0.396127	1.42736	0.00958914	1.57389	1.18113	1.22635	0.666256	0.00538306	0.0417864	0.0843786	ENSG00000110395	CBL	867
0.442393	0.919125	-0.210532	-1.59376	4.36796	0.260424	0.647383	0.94134	1.49521	0.771495	2.46417	0.419712	-1.2761	0.666126	0.00722848	0.0497928	0.100546	ENSG00000164088	PPM1M	132160
							-0.394978	0.805835	0.157337	1.495	0.740144		0.664771	0.000158949	0.00474558	0.00958268	ENSG00000279117		NA
0.232634	0.926842	0.0552699	-0.901089	1.0783	0.0647624	1.0489	2.00899	1.56356			0.658486	0.0878363	0.664634	0.00478527	0.0391131	0.0789805	ENSG00000167157	PRRX2	51450
1.18941	0.963385	-0.352181	-0.371612	0.594868	0.539993	0.264207	-0.0385654	1.16558	0.945827	2.82239	0.529916	-0.990492	0.664567	0.000170638	0.00489212	0.00987859	ENSG00000090539	CHRD	8646
						0.83141	-0.340478	1.31364	1.23977	0.874589	0.273013	-0.468174	0.664475	0.00674758	0.0478203	0.0965629	ENSG00000250007	GJD2-DT	NA
1.00668	1.05122	0.792639	-0.15727	1.59649	0.414249	0.398268	-0.0980377	1.388	-0.188224	1.6171	0.363832	-1.79475	0.664406	8.5776e-05	0.00323463	0.00653165	ENSG00000067082	KLF6	1316
1.44145	1.03822	0.125783	-0.785295	2.28038	0.23477	0.0947658	0.56118	1.10058			0.679912		0.664289	0.000499168	0.00953374	0.0192513	ENSG00000019582	CD74	972
0.220055	0.146101			1.04097			0.126138	1.48616			0.793597		0.663301	0.00563111	0.0428188	0.0864635	ENSG00000104951	IL4I1	259307
-0.21221	0.734478	-0.349401	-0.524864	1.14677	0.692053	0.417152	0.996664	1.36245	1.73676	2.08381	0.689578	-1.98991	0.662947	0.00193935	0.0220969	0.0446199	ENSG00000197696	NMB	4828
0.552684	0.772072	0.493253	0.834524	-0.279969	0.277742	0.544816	1.28678	1.10505	0.399488	-0.198473	1.29402	-0.195149	0.662725	2.36069e-05	0.00139892	0.00282482	ENSG00000141367	CLTC	1213
0.976979	0.816466	0.318673	-0.511178	1.22373	0.109138	0.76402	0.391417	0.856696	-0.784604	1.47472	1.62106	2.44016	0.660994	0.00127535	0.0168859	0.0340974	ENSG00000095380	NANS	54187
0.693411	0.865375	0.361788	0.377873	1.4992	0.131721	0.530584	0.677496	0.957376	1.70024	1.47947	0.452622	-0.671401	0.660523	2.18948e-07	6.05482e-05	0.000122264	ENSG00000102900	NUP93	9688
0.558962	0.722714	0.546723	0.0288897	4.20732		0.193771	0.162861	0.340179	1.83189	-0.0336277	1.30764	0.921367	0.65971	0.00048869	0.00942682	0.0190354	ENSG00000167461	RAB8A	4218
0.0467644	0.899428	0.0111789	0.852468	0.615543	0.614128	0.336845	-0.234895	0.985531	1.49964	6.53429	0.923146	-0.627624	0.6579	0.000129341	0.0041875	0.00845577	ENSG00000163840	DTX3L	151636
0.55409	0.553087	0.261257	-0.294832	1.90044	0.660879	0.575817	-0.475527	0.800681	0.310175	2.29821	1.16321	-1.4411	0.657799	8.54267e-06	0.000713178	0.00144011	ENSG00000104549	SQLE	6713
0.754891	0.783489	0.429029	-1.08147	3.10796	1.23647	0.433219	0.0111777	1.03174	0.926602	-0.270648	0.679089	0.165989	0.657566	1.2351e-07	3.81273e-05	7.699e-05	ENSG00000181458	TMEM45A	55076
0.678501	0.748131	-0.34385	-0.442103	1.06768	0.914294	0.053269	0.504631	1.31306	1.70852	3.6758	-0.114311	-0.594219	0.656495	0.00518692	0.0409829	0.0827561	ENSG00000176454	LPCAT4	254531
-0.103491	0.765156			1.19154	0.247024	0.259003	0.644481	1.10663	4.04397	8.05989	0.586482	0.173867	0.655719	0.0018256	0.0212757	0.0429616	ENSG00000163364	LINC01116	NA
						0.316826	-0.0202883	0.728234			0.868838	-0.208513	0.655639	0.00030528	0.00703523	0.0142061	ENSG00000258376	PAPLN-AS1	NA
						0.614749	0.944842	0.941511			0.4704	0.190044	0.655595	0.000479284	0.00939826	0.0189778	ENSG00000181649	PHLDA2	7262
0.61976	0.810841	0.403569	-0.151111	2.74147	0.533057	0.08619	0.217413	0.790289	0.0144992	0.504799	1.41443	-0.762692	0.654148	9.68245e-05	0.00353319	0.00713453	ENSG00000123609	NMI	9111
0.983582	1.12457	-0.0278025	-1.07129	0.464577	0.698786	0.0450662		1.07286			1.0363		0.652576	0.000504537	0.00960865	0.0194026	ENSG00000147443	DOK2	9046
						1.0592	0.517615	0.790717			0.486219		0.652407	0.000414989	0.00859369	0.0173531	ENSG00000172247	C1QTNF4	114900
0.49214	0.571783	-1.02652	-0.462975	1.68745	0.374864	0.606067	0.803664	1.24058	0.681465	5.04779	0.913692	5.00478	0.651747	0.00238017	0.0251548	0.0507947	ENSG00000128849	CGNL1	84952
0.798627	0.972912	0.523102	-0.404746	1.02817	0.825903	0.866401	0.59743	0.934728			0.406726		0.65173	2.36745e-06	0.000290077	0.000585748	ENSG00000130176	CNN1	1264
0.77006	0.45073	-0.198437	0.0350585	2.0952	0.226523	0.516002		0.90899			0.871023		0.651148	1.96333e-06	0.000260941	0.000526914	ENSG00000181092	ADIPOQ	9370
0.404945	0.727796	0.39145	-0.485746	3.72363	0.0886111	-0.0816227	0.327692	0.796591	0.715414	1.50769	1.43082	1.58977	0.650906	0.00206248	0.0229624	0.0463676	ENSG00000141543	EIF4A3	9775
-0.132826	0.670392	1.23732	0.222298	0.0162051	0.52598	0.629211	0.332904	0.44662	0.479379	1.80974	1.72838	0.413285	0.649892	0.0011692	0.0161163	0.0325434	ENSG00000178904	DPY19L3	147991
0.31797	0.0925244	0.391755	0.847733	1.36486	0.374186	0.738034	0.00625614	0.918645	0.841169	0.28621	1.12833	-0.364575	0.649782	2.85018e-06	0.000321914	0.000650035	ENSG00000166575	TMEM135	65084
0.932187	0.695356	0.513971	0.0390217	1.98169	0.560451	0.496835	0.124961	0.683013	-0.66851	0.36884	1.08163	0.00153517	0.649731	2.02167e-06	0.0002657	0.000536524	ENSG00000137573	SULF1	23213
0.884254	1.00274			2.65764	0.408467	0.335939	-0.676649	1.32166	0.536416	0.645247	0.217979	-0.718152	0.649603	0.00100732	0.014713	0.0297098	ENSG00000135596	MICAL1	64780
							0.731601		0.415325	1.07251	0.604802		0.648193	0.00121127	0.0164232	0.0331632	ENSG00000154839	SKA1	220134
0.297107	1.34221	0.422759	-0.657357	3.03557	0.0208689	0.539644	1.2515	2.03777	0.527648	-0.0212857	0.616475	-0.816967	0.648049	0.00259108	0.0267437	0.0540032	ENSG00000143320	CRABP2	1382
0.203866	0.0445213			1.8469	0.782528	0.385113		1.16184			0.874195		0.648037	0.000169801	0.00488624	0.00986671	ENSG00000131401	NAPSB	256236
0.25014	0.613609	0.881038	0.579172	0.503419	-0.0265414	-0.280461	0.580666	1.27394	1.67098	1.73642	0.817721	1.7367	0.647383	0.00025366	0.00621639	0.0125527	ENSG00000183161	FANCF	2188
0.435547	1.39997	-0.60106	0.0318594	0.116265	0.181348	0.988164	0.371509	1.91196			1.16897		0.647339	0.0044275	0.0373175	0.0753546	ENSG00000156427	FGF18	8817
1.39958	0.826931	-0.187123	-0.426975	0.39436	1.276	0.224188	0.371187	1.29403	0.521535	1.1996	0.404293	-0.3373	0.647248	0.000272367	0.00651422	0.0131541	ENSG00000196924	FLNA	2316
1.25738	0.29689	0.29061	-0.215884	1.52566	0.0857689	-0.247882	1.13492	0.90132	2.36122	0.0113924	0.927194	-1.26126	0.646939	0.000541172	0.0100188	0.0202309	ENSG00000112655	PTK7	5754
0.90169	0.594492	0.79944	-0.455224	-0.980082	0.0827294	0.259272	0.19649	1.25808	1.2698	4.61046	1.00097	0.715605	0.646618	0.00385843	0.0343313	0.0693248	ENSG00000141574	SECTM1	6398
-0.21317	1.15274	0.454235	-0.593862	1.58037	0.634305	0.741084	0.37634	1.10829	0.490981	2.25897	0.893775	0.805843	0.64652	0.000487051	0.00942682	0.0190354	ENSG00000101773	RBBP8	5932
0.38949	0.900682	0.246089	-0.0685026	1.03462	-0.235272	0.22363	0.633508	1.37107	2.63734	0.41051	1.07362	-1.302	0.646171	0.000624686	0.0110121	0.0222365	ENSG00000166503	HDGFL3	50810
0.11317	0.255353	0.153126	0.37721	1.87632	0.16362	-0.122342	-0.0646943	1.17016	2.32488	3.09824	0.682755	1.7744	0.645945	0.00340088	0.0315093	0.0636262	ENSG00000139946	PELI2	57161
				-0.210681		0.462924	0.707987	0.731483	0.253503	0.110885	1.5218	3.0066	0.645669	0.00662349	0.0472435	0.0953982	ENSG00000198841	KTI12	112970
1.24036	0.97922	0.304512	-0.705021	2.71929	1.21548	0.181226	-0.105866	1.36847	-0.573816	0.72422	0.68541	-0.749128	0.6452	0.00202676	0.0227607	0.0459604	ENSG00000149591	TAGLN	6876
0.366608	0.188522	0.743922	-0.389788	1.8695	0.0521237	0.320395	0.237681	0.532871	0.724598	2.31944	1.52256	-0.77289	0.644668	0.000952302	0.0142032	0.0286803	ENSG00000147400	CETN2	1069
1.24354	0.917496	0.492194	-0.893615	0.436052	0.74608	-0.192451	0.188917	1.12757	0.520316	0.875496	0.845931	-1.25566	0.644648	3.63466e-05	0.00185563	0.00374706	ENSG00000103187	COTL1	23406
0.505855	0.711168	0.320991	-1.20682	0.659322	0.465764	0.105866	0.353797	1.61628	0.756645	3.97629	0.768862	1.12697	0.644648	0.0025123	0.0261787	0.0528622	ENSG00000146386	ABRACL	58527
1.20433	0.980765			0.483994	0.614617	-0.0999034	0.151121	1.64499	0.159404	-0.25152	0.761343	-1.28386	0.644468	0.00126323	0.0168132	0.0339507	ENSG00000099308	MAST3	23031
0.492374	0.833022			2.06758	0.418228								0.644009	0.00340577	0.0315259	0.0636599	ENSG00000198719 | ENSG00000275555	DLL1	28514
0.597594	0.746471	0.561291	-0.563655	3.50435	0.71704	0.27637	-0.265834	0.811854			0.878625		0.643818	1.33654e-06	0.000201604	0.000407097	ENSG00000147257	GPC3	2719
0.571643	0.978962	-0.140463	-0.630508	2.06133	1.05351	-0.126706	-0.0914555	1.33932			1.3654		0.642837	0.00658299	0.0470558	0.0950192	ENSG00000163131	CTSS	1520
						0.551121	0.762453	0.0879266	0.956703	1.88862	0.725131	3.97006	0.641388	0.000311684	0.0071272	0.0143919	ENSG00000163602	RYBP	23429
-0.0109983	0.86277	0.500522	-1.16908	3.17441	1.00635	0.558717		1.0532			1.05221		0.640987	0.00328169	0.0309302	0.062457	ENSG00000113088	GZMK	3003
0.57673	1.31024	0.137495	-0.365559	2.02411	0.0626009	0.504229	-0.0228757	0.830527	-0.540189	3.55415	1.45172	-0.00247314	0.640435	0.00637976	0.0462254	0.0933422	ENSG00000133321	PLAAT4	5920
0.573655	0.603705	-0.153054	-0.0385407	0.710616	0.638632	-0.384735	0.142612	1.07956	1.49667	3.26671	0.977017	3.6993	0.639965	0.000968527	0.0143212	0.0289186	ENSG00000178996	SNX18	112574
1.09285	1.11177			4.78193	0.538377	0.187378	-0.160232	0.664039	0.393192	1.84359	0.462548	1.20743	0.639802	7.03205e-07	0.000141429	0.000285586	ENSG00000070756	PABPC1	26986
0.186593	1.14871			6.28935	0.706355	0.0750463	0.40484	0.740851	-0.17466	0.15735	1.37997	4.75089	0.638687	0.00186276	0.0215385	0.0434925	ENSG00000111912	NCOA7	135112
						1.1867	0.516136	0.546859	0.301998	2.58284	0.457106	-0.0577854	0.638238	0.000201366	0.00534586	0.0107948	ENSG00000273893		NA
1.07295	0.707829	0.399474	-0.618107	4.41764	0.928117	0.017024	-0.100431	0.72673	0.395939	-0.154384	1.75351	-0.879854	0.638119	0.00436712	0.0371359	0.0749881	ENSG00000078369	GNB1	2782
0.619707	0.906905	0.634515	-0.131567	4.45636	0.490582	-0.178449	-0.29523	1.09871	1.76845	0.00443961	1.06518	-1.33719	0.638115	0.000204983	0.00539871	0.0109015	ENSG00000010810	FYN	2534
0.286877	0.0841638			2.62178	0.588418	0.28231	0.140581	1.25042	0.012265	1.28661	0.878644	-0.620991	0.637967	4.87114e-05	0.00222964	0.00450228	ENSG00000097021	ACOT7	11332
0.669508	0.885191	-0.0365028	-1.20732	0.95724	0.999408	0.293959	0.188776	1.49715			0.696122	-5.79538	0.637947	0.000489073	0.00942682	0.0190354	ENSG00000205795	CYS1	192668
1.13719	1.21721	1.02431	1.17104	2.74417	0.919905	0.404325	0.017305	1.06576	-0.876331	-0.313988	0.315739	-1.48655	0.637755	0.00061657	0.0109125	0.0220354	ENSG00000106772	PRUNE2	158471
0.395305	1.03888	0.426382	0.533611	1.86879	-0.447926	0.856914	0.832457	1.26717	0.806651	-0.202713	0.82184	9.28682	0.636935	0.00016988	0.00488624	0.00986671	ENSG00000080608	PUM3	9933
0.883152	1.04107	-0.857948	0.276107	1.74418	0.531992	0.511678	-0.78881	0.554877	0.531828	2.51842	1.24887	-1.47335	0.636283	0.0052145	0.0410445	0.0828806	ENSG00000196569	LAMA2	3908
		0.50761	0.0543099	3.12579	0.292021	0.811919	-0.0870081	0.689122			0.757317	-1.77339	0.635911	4.2549e-05	0.0020538	0.00414721	ENSG00000244041	LINC01011	401232
0.607656	1.08109	0.516637	0.122179	1.2213	0.301113	0.918068	0.259931	1.58713	-1.14587	1.16392	0.5971	-2.63893	0.635872	0.000267783	0.00646282	0.0130503	ENSG00000070404	FSTL3	10272
0.308738	1.02374	0.350684	-0.340236	1.67917	0.685664		0.590858	1.39334	0.451348	1.14038	0.528251		0.635518	4.12438e-06	0.000417916	0.000843891	ENSG00000168078	PBK	55872
						0.17788	0.848453	0.462076			0.918652	0.116908	0.635496	0.000790825	0.0127551	0.0257561	ENSG00000153707	PTPRD	5789
0.392132	1.25509	-0.295651	-0.416346	2.2565	0.727058	0.418311	-0.197589	1.30323			1.19501		0.635488	0.00208759	0.0231308	0.0467076	ENSG00000110324	IL10RA	3587
1.09599	1.33962	-0.567348	-0.949921	0.963679	0.24495	0.282703	0.844503	1.50347			0.850823	-0.423905	0.635285	0.00387408	0.0343747	0.0694123	ENSG00000106976	DNM1	1759
						0.677589	0.618494	0.820237			0.546974	-0.00533953	0.634942	0.000700628	0.0118473	0.0239231	ENSG00000272269	NUP153-AS1	105374952
1.19397	1.26341	1.05139	-0.211945	3.06684	0.913304	-0.0367046	-0.0840435	1.03765	0.846927	-1.06998	0.507967	-0.396823	0.63453	0.00281938	0.0281439	0.0568307	ENSG00000163399	ATP1A1	476
0.350315	0.189573	-0.0738186	-1.18015	2.3239	0.571678	0.487459	0.291014	1.39268	1.20044	5.72937	0.693621	-0.270751	0.634398	0.00211458	0.0232937	0.0470367	ENSG00000142694	EVA1B	55194
1.04515	0.833385	0.143657	-0.886506	3.92578	0.284763	0.14694	0.216842	1.05275	0.499022	0.747679	0.833937	-1.45343	0.634359	3.52521e-05	0.00184227	0.00372007	ENSG00000214063	TSPAN4	7106
1.08571	0.948858	-0.367905	-0.634481	-0.24973	0.880661	1.4002	0.253511	1.70958	-0.079249	0.905769	0.699785	-0.628569	0.63385	0.00185609	0.0214988	0.0434123	ENSG00000128342	LIF	3976
0.111693	0.91262	0.813201	0.725087	2.97031	0.811343	0.252335	0.0236119	1.07795	0.86597	-1.33283	1.25177	-1.36797	0.633768	0.00218324	0.0236961	0.0478491	ENSG00000197702	PARVA	55742
0.826062	0.983803	0.617349	1.42476	0.640484	0.908403	-0.00812663	0.201203	1.0067	-0.466661	-0.530871	0.928812	-1.65016	0.632843	1.05785e-05	0.000811673	0.001639	ENSG00000110876	SELPLG	6404
0.452697	0.546463	0.0513183	-0.764197	0.769353	1.09024	0.313015	0.120409	0.745114	0.37534	2.31634	1.0373	-0.548677	0.632743	8.19733e-06	0.000688679	0.00139064	ENSG00000119630	PGF	5228
0.426165	0.840869	0.506325	-0.74083	0.515127	1.22493	0.137376	-0.280938	1.20988	0.532747	5.45389	0.741456		0.63214	4.11247e-05	0.00200706	0.00405282	ENSG00000150471	ADGRL3	23284
0.79058	1.72287	-0.496624	0.527426	1.99353	0.635566	0.647915	-0.0535347	1.10449	-0.157588	-0.215077	1.29925	1.71905	0.631786	0.00113458	0.01577	0.0318442	ENSG00000169604	ANTXR1	84168
0.5265	0.870666	0.105334	0.841941	2.15817	0.820606	0.339611	0.902972	0.0837012	-0.224665	-0.18874	1.81432	-0.320058	0.631508	0.00245745	0.0258071	0.0521118	ENSG00000186469	GNG2	54331
0.47173	0.711771	0.187553	-0.910165	2.06209	0.615883	0.956489	-0.047558	1.15446	0.0189075	0.532747	0.834007	-0.302303	0.631374	4.88783e-06	0.000468304	0.00094564	ENSG00000100767	PAPLN	89932
						0.245006	0.826079	1.09695	0.660345	-0.271048	0.697835	-0.192979	0.631334	0.0001614	0.00476093	0.00961368	ENSG00000140750	ARHGAP17	55114
0.7284	0.933226	0.144639	1.66058	3.14995	0.612579	0.175228	-0.101867	0.81182	0.741137	-0.845854	0.913495	-0.216638	0.631214	3.08386e-05	0.00167767	0.0033877	ENSG00000197694	SPTAN1	6709
0.800767	1.44683	-0.601755	-0.419282	1.22039	1.08128	-0.155296	0.0399071	1.24451			1.12927		0.631138	0.005247	0.0411491	0.0830919	ENSG00000116701	NCF2	4688
0.62572	-0.464133	-0.0916775	-0.783277	1.00155	0.871447	1.18308	0.73257	0.875685	-0.245547	2.59177	0.601561	-3.21318	0.631087	6.03538e-07	0.000126456	0.000255351	ENSG00000124243	BCAS4	55653
1.1618	0.640496	0.922377	-0.189107	2.44799	-0.179303	0.507109	-0.00194413	1.15543	0.808829	0.554134	0.54824	-3.69389	0.630862	6.63374e-05	0.00273467	0.00552208	ENSG00000177697	CD151	977
							0.445197	0.407961			0.755779		0.630337	0.00178325	0.0209607	0.0423255	ENSG00000277763		NA
0.473125	0.736576	0.4585	-0.206244	1.85931	0.452773	0.103518	-0.125669	0.435487	0.0998448	2.56945	1.54485	0.882199	0.630032	0.0015612	0.0192955	0.0389632	ENSG00000148700	ADD3	120
0.641189	0.571439	0.622714	-1.09058	2.11395	0.401631	0.345725	0.50527	0.588086			0.965344	-0.036955	0.629038	2.24281e-06	0.000283535	0.000572537	ENSG00000106809	OGN	4969
						0.129345	0.707187	0.639773	0.290645	1.84583	0.725927	-0.75415	0.628817	0.00024333	0.00602604	0.0121683	ENSG00000170889	RPS9	6203
0.812875	0.0578194			1.16403				0.887425			0.436069		0.628079	0.000150045	0.00459398	0.00927656	ENSG00000255833	TIFAB	497189
						0.339616	-0.434165	0.893382			0.825372	0.480724	0.627785	0.0023034	0.0245981	0.0496705	ENSG00000227376	FTH1P16	NA
									0.837144	0.225064	0.667142		0.627732	0.00407977	0.0354416	0.0715668	ENSG00000252481	SCARNA13	677768
0.725174	1.96643	0.105126	-0.868665	3.09082	0.365758	0.235765	0.097375	0.843723	-0.0647669	0.933314	0.979977	-2.65153	0.626897	3.62281e-05	0.00185563	0.00374706	ENSG00000157637	SLC38A10	124565
0.653648	0.988944	-0.388506	1.39479	2.20617	0.212833	-0.111446	0.248791	0.388058	1.05194	0.171217	1.44736	-0.969282	0.625765	0.00135478	0.0176285	0.035597	ENSG00000100596	SPTLC2	9517
1.34343	0.907169	-0.123163	-0.635908	4.66844	0.781263	0.263824	0.392154	1.09032	-0.255772	-0.0263174	1.02709	-1.00089	0.625695	0.00108872	0.0153444	0.0309848	ENSG00000179820	MYADM	91663
0.457175	1.03266					0.64675		0.795422			0.603934		0.625038	0.00010746	0.00375367	0.00757973	ENSG00000211899	IGHM	NA
-0.431882	1.39051	-0.325459	0.627159	2.54813	0.298201	0.246868	0.198826	1.0866	0.779103	0.653772	1.45914	0.181395	0.624708	0.00525447	0.0411491	0.0830919	ENSG00000140455	USP3	9960
0.904578	1.17081	-0.0540263	-0.908134	2.65651	0.827699	-0.604016	0.629508	1.24451	0.634859	1.88357	0.438205	-0.329454	0.624307	0.00528804	0.0412417	0.0832789	ENSG00000136068	FLNB	2317
0.954554	1.52258	0.427948	0.678197	1.67431	0.64268	0.343048	-0.280068	1.17653	1.71964	-1.67382	0.528451	-0.340317	0.623187	0.00316197	0.030174	0.06093	ENSG00000213626	LBH	81606
0.486865	0.67877			1.53839	0.497875	-0.109256	-0.0753384	0.201074	0.870846	2.45105	1.16014	-0.210093	0.622832	0.00106223	0.0151873	0.0306676	ENSG00000130508	PXDN	7837
0.495065	0.964325	-0.299554	-1.31502	7.79078	0.332188	0.297157	0.92676	0.866777			1.16544		0.62275	0.00247148	0.0259134	0.0523266	ENSG00000182463	TSHZ2	128553
0.256774	0.251221			-0.00370066	0.412626	1.05957	-0.308746	0.465926	0.630122	2.03827	1.35469	0.140011	0.62229	0.0012338	0.0166435	0.033608	ENSG00000135535	CD164	8763
0.551395	1.18101	-0.0512667	-1.34328	2.16153	0.448501	0.4452		1.22727			0.755288		0.6214	0.000351967	0.00776082	0.0156713	ENSG00000169245	CXCL10	3627
0.150887	0.774356	-0.525143	0.157835	3.0518	0.538911	0.448854	0.217738	0.777321			1.67397	-0.398025	0.621055	0.00698872	0.0489576	0.0988593	ENSG00000165168	CYBB	1536
0.191331	1.0768	1.04906	0.405481	1.11484	0.704437		1.15605	1.20529	0.285221	-0.25249	0.62146	0.752553	0.620929	3.41707e-06	0.000362865	0.000732729	ENSG00000272398	CD24	100133941
0.956172	0.540625	-0.534109	1.1401	1.09233	0.456255	-0.243719	0.104077	0.862159	1.33435	0.0192576	1.22668	-1.11968	0.619669	0.000448616	0.00906381	0.0183024	ENSG00000115306	SPTBN1	6711
0.444894	0.712149	-0.0615368	0.312178	1.37197	0.614189	-0.046723	0.0572411	0.758082	3.82438	3.38143	0.640695	-0.82727	0.61931	6.96568e-07	0.000141429	0.000285586	ENSG00000166073	GPR176	11245
0.426999	1.21052	0.996737	0.693024	1.6684	0.27968	0.464491	-0.372167	0.491459	0.396934	-0.303121	1.63676	-1.0849	0.618953	0.00140478	0.0179991	0.0363452	ENSG00000100644	HIF1A	3091
0.62165	0.661543	-0.0426112	-1.46349	2.05765	0.362253	0.56892	0.652655	0.982197			1.12384		0.618077	0.000393354	0.00828259	0.0167249	ENSG00000164530	PI16	221476
0.664949	0.756456			2.33715	1.10921	-0.300599		0.764064			0.500592		0.617871	2.76068e-05	0.00154841	0.00312668	ENSG00000166501	PRKCB	5579
						0.463367	-0.139152	1.03485			0.623317		0.617567	0.000694182	0.0117533	0.0237332	ENSG00000213316	LTC4S	4056
0.813896	0.757351	-0.455045	-0.73603	3.06614	0.738492	0.4671	-0.305182	1.41087	0.361554	0.986909	0.88062	-1.63857	0.61727	0.0036707	0.0330616	0.0667608	ENSG00000182809	CRIP2	1397
0.757931	0.0840844	0.882903	-0.431803	0.744171	0.272846	0.528732	0.40053	0.402616	0.411435	0.848031	1.35507	0.364578	0.615889	5.34324e-05	0.00235635	0.00475815	ENSG00000165704	HPRT1	3251
1.12547	0.765841	0.349642	-0.76652	2.20159	0.914663	0.239714	0.0819623	1.25449	-0.160555	0.709026	0.54441	-1.18206	0.615263	0.000131849	0.00423235	0.00854631	ENSG00000166888	STAT6	6778
-0.175308	0.365369				0.647825	0.260425	0.267404	1.38445	0.531321	2.01768	0.804277	-0.749007	0.614946	0.00281134	0.0281219	0.0567861	ENSG00000101104	PABPC1L	80336
						0.567483	-0.035589	0.969565	0.925089	0.268977	0.67467	1.35207	0.614783	0.000436485	0.00888252	0.0179363	ENSG00000169981	ZNF35	7584
0.797772	0.77824	0.432605	-0.139349	0.00604151	-0.33393	0.26215	0.00752562	0.987624	0.433089	2.20574	1.7221	-1.12908	0.613791	0.00407429	0.0354404	0.0715644	ENSG00000138175	ARL3	403
0.245098	0.774302	0.88832	0.064649	1.67497	0.749707	0.051923	0.115843	0.980267	0.613	0.306564	0.956147	-0.38746	0.612773	7.66813e-06	0.000665273	0.00134338	ENSG00000164294	GPX8	493869
0.772773	-0.269401	0.638099	0.637851	0.620488	0.373941	1.43703	0.184694	0.506819	0.418438	0.578424	0.700728	0.526833	0.612599	9.04544e-07	0.000163653	0.000330462	ENSG00000116791	CRYZ	1429
0.589711	0.530961	0.474818	-0.543363	3.91145	1.05091	0.305134	0.038326	0.692514	0.179647	0.537907	0.791919	-1.31552	0.611717	1.67603e-06	0.000231935	0.000468342	ENSG00000187498	COL4A1	1282
-0.000596963	1.07057					0.6141	-0.0407261	1.66687	0.279121	1.48433	0.527773	-0.858036	0.611695	0.00576448	0.0434603	0.0877589	ENSG00000265666	RARA-AS1	101929693
0.489808	0.563704	0.193301	-0.689612	1.59531	1.03942	-0.352419	-0.538972	1.70758	0.598405	1.16407	0.949074	-4.50224	0.610927	0.00388063	0.0344051	0.0694738	ENSG00000134871	COL4A2	1284
0.551472	1.31277	0.0420111	-0.19847	0.560588	0.778669	0.720512	0.140265	1.10992	0.186335	-0.504569	1.19598	0.363997	0.610784	0.000107741	0.00375367	0.00757973	ENSG00000188042	ARL4C	10123
0.481135	0.931686			1.2098	0.835535	-0.512195	0.473528	0.918198	0.896712	-0.215428	1.07294	0.869432	0.610121	0.000929287	0.0139857	0.0282411	ENSG00000101577	LPIN2	9663
0.344998	1.21644	-0.26294	-1.00379	2.35632	0.752242	0.0203127		1.29006			0.921857		0.610052	0.00603659	0.0446405	0.090142	ENSG00000101336	HCK	3055
0.723681	1.10139	-0.472521	-0.726302	12.2366	0.353985	0.290775	0.657516	0.942753	-0.474178	1.44479	1.21175	-0.0544749	0.609701	0.00211983	0.0233129	0.0470753	ENSG00000143387	CTSK	1513
0.331816	0.463655	0.0911088	0.175319	4.99306	1.01699	0.187783	0.380965	0.603895	1.93446	2.7211	0.609739	1.06086	0.609241	1.9658e-06	0.000260941	0.000526914	ENSG00000104332	SFRP1	6422
0.406822	0.644071	0.0425998	-1.07404	2.54721	1.27203	-0.0287753	1.40375	1.05163	-0.444995	1.18299	0.858753	-0.258272	0.60908	0.00416799	0.0359026	0.0724976	ENSG00000140553	UNC45A	55898
0.986573	0.645267	-0.443998	-0.370263	2.81756	0.319377	0.54091	0.881347	1.27959	1.12628	-1.01811	1.00219	-1.85176	0.608551	0.00332848	0.0312242	0.0630506	ENSG00000188643	S100A16	140576
0.448625	1.22671	-0.138304	1.41841	1.1664	-0.0263347	0.5077	-0.0518154	0.847794	1.4205	0.0756275	0.938787	-1.06643	0.60839	1.2233e-05	0.000869542	0.00175585	ENSG00000110888	CAPRIN2	65981
0.914568	0.85255	-0.536345	-0.888411	1.67229	0.467788	0.152558	0.406934	1.31871	0.61381	0.415116	1.19441	0.314527	0.608374	0.00147384	0.0185439	0.0374454	ENSG00000099139	PCSK5	5125
0.796714	0.49771	-0.193376	-0.146402	2.14593	0.743728	-0.255151	0.840436	1.01874	1.42289	0.436906	0.659267	-1.1175	0.6075	5.38848e-06	0.000500187	0.00101002	ENSG00000171608	PIK3CD	5293
1.27943	0.780248			0.474369	1.02645	-0.160456	0.324958	1.02069	-0.0161242	0.67467	0.307444	-1.78746	0.607374	0.000482919	0.00939826	0.0189778	ENSG00000221968	FADS3	3995
0.40361	0.205236	0.916879	-0.52879	1.22331	1.01101	0.23334	0.621296	0.726246	2.07295	0.413765	0.686366	-0.68102	0.607191	1.48626e-06	0.000212508	0.000429113	ENSG00000127863	TNFRSF19	55504
0.431449	0.837087	-0.14232	-0.99276	5.02419	0.861297	0.310518		1.24946			0.775248		0.606804	0.00198731	0.0224698	0.045373	ENSG00000100055	CYTH4	27128
1.2261	0.468016	0.197225	-0.883938	1.11896	0.29491	-0.0145754	0.360231	1.76997	0.362678	0.355158	1.03962	1.64194	0.60619	0.00282313	0.0281507	0.0568442	ENSG00000176903	PNMA1	9240
0.657826	1.04221			2.95728	-0.168774	0.818523	0.556786	0.898492	0.395707	1.05789	0.477304	-0.810878	0.605816	5.04309e-06	0.000474766	0.000958688	ENSG00000066322	ELOVL1	64834
-0.292681	1.11959	0.613876	-0.479153	1.55367	0.128012	0.708331	0.500746	1.01492	0.37136	2.49119	0.976327	-0.0292803	0.605095	0.00259778	0.0267663	0.0540489	ENSG00000100196	KDELR3	11015
1.66422	0.373943	-1.12999	1.27574	3.08979	0.566766	-0.0232471	0.451464	0.285612	0.594766	0.874226	0.690697	-1.18935	0.6048	0.00572428	0.0432712	0.0873768	ENSG00000135686	KLHL36	79786
0.794554	0.521698	0.0954198	0.0683911	2.24074	0.058529	-0.281407	0.308533	0.801183	0.642169	1.65738	1.02811	0.32132	0.604037	0.000253725	0.00621639	0.0125527	ENSG00000157796	WDR19	57728
0.698136	0.979475	0.779256	-0.409588	0.386804	0.0305449	0.0900941	0.899317	-0.168401	1.42539	2.84074	1.05437	0.356159	0.604	0.00166476	0.0200891	0.0405657	ENSG00000113272	THG1L	54974
0.742367	1.03109	0.129681	-0.307925	4.86649	-0.0340505	0.535924	0.126367	1.00231	-0.0225132	1.36494	0.72142	-1.04137	0.603374	3.03177e-05	0.00165612	0.00334418	ENSG00000110057	UNC93B1	81622
0.379362	0.461069			2.76764	0.160228	0.546461	0.21638	0.971652	1.20719	-0.832099	0.942249	-2.53773	0.603262	0.000439185	0.00888679	0.017945	ENSG00000148468	FAM171A1	221061
						0.702855	0.285608	1.14785			0.448179		0.603132	0.000755462	0.0123803	0.0249993	ENSG00000233175	FMNL1-AS1	NA
						-0.0257701	1.06446	1.12552	0.0803497	0.675416	0.527999	-1.06116	0.602412	0.00180698	0.0211889	0.0427864	ENSG00000064932	SBNO2	22904
1.11658	0.836367	0.494446	-0.900941	5.7328	0.481685	0.0425683	0.22836	0.545534	0.695219	0.501206	0.75159	0.962856	0.602408	1.46656e-05	0.000988179	0.00199542	ENSG00000131473	ACLY	47
0.942914	0.0472222	-0.565675	-0.36695	0.0852886	0.698579	0.981756		1.20921			0.724585		0.601775	0.000576265	0.0104453	0.0210921	ENSG00000125735	TNFSF14	8740
						0.0867395	0.431716	0.966465	0.967918	2.22304	0.30536	0.143967	0.601519	0.00560895	0.0427928	0.0864108	ENSG00000054392	HHAT	55733
0.582593	0.591143	0.093612	-0.167702	2.05098	0.542815	0.171501	-0.0807622	1.28712	-0.524635	3.55223	0.886677	-6.07609	0.601502	0.00129154	0.0170248	0.0343779	ENSG00000176720	BOK	666
0.422912	0.76312	0.672484	-0.305108	1.79112	0.816387	0.375324	-0.0902119	1.0896			0.585853	-0.698508	0.601301	8.83297e-06	0.00072415	0.00146227	ENSG00000163017	ACTG2	72
1.13403	1.21917	0.806231	-0.237571	2.29713	-0.214394	0.419222	0.472361	0.987726	0.0558474	-0.763577	1.20798	-0.933467	0.601006	0.00353644	0.0323074	0.0652379	ENSG00000069849	ATP1B3	483
0.279631	1.24084	0.173171	0.342453	1.16873	0.312815	0.796731	-0.342779	0.68442	1.00075	0.566203	0.991352	-0.321641	0.600848	1.28667e-06	0.000199023	0.000401885	ENSG00000058091	CDK14	5218
0.633477	0.683383			3.31963	0.0402204	-0.453248	1.40177	0.499539			0.876252		0.600486	0.00634505	0.0460997	0.0930885	ENSG00000137752	CASP1	834
0.646981	0.55028	0.773831	-0.518026	1.62543	0.129064	0.511264	-0.402253	1.25218			0.76829		0.60047	0.000277088	0.00657973	0.0132863	ENSG00000205364	MT1M	4499
0.849507	1.13763	-0.0719898	-0.59745	0.565718	0.0479587	0.851277	-0.164519	1.12658			0.899279		0.599805	0.000330839	0.00741817	0.0149794	ENSG00000136999	CCN3	4856
1.49877	0.523121	-0.0518462	0.429039	1.16158	0.325981	0.461002	0.842735	0.184016	0.411891	0.0786697	0.873236	-0.963757	0.599523	0.000147901	0.00458699	0.00926244	ENSG00000117868	ESYT2	57488
0.10544	1.23714	0.137897	-0.113995	1.38232	0.568133	0.195968	-0.0735169	1.39537	1.48514	0.293922	0.894487	0.108735	0.599157	0.000310383	0.00712599	0.0143894	ENSG00000139624	CERS5	91012
							0.0137995	0.366634	0.545906	0.733779	0.826938	0.391204	0.598444	0.00120993	0.0164219	0.0331604	ENSG00000273680		NA
0.552885	1.39536	0.967336	-0.98912	1.37395	0.126958	-0.0272914	-0.0716709	0.171406	2.44725	1.38115	0.990906	-0.0494507	0.598286	0.00279955	0.0280674	0.0566762	ENSG00000069974	RAB27A	5873
-0.3477	0.806094	-0.490875	0.409917	6.79051	0.440589	0.747961	0.104697	1.33832	0.501626	1.64528	0.841127	3.49597	0.59763	0.0050147	0.0401236	0.0810211	ENSG00000077585	GPR137B	7107
0.669129	0.505016	0.193449	-0.718613	3.01693	0.553314	0.402174	-0.205813	1.23359	1.03241	-0.0427844	1.03465	-0.517326	0.597381	0.000528152	0.00988303	0.0199567	ENSG00000185222	TCEAL9	51186
0.860523	-0.307895			0.275131		0.717106	0.00266662	0.240751	1.19784	0.877102	0.701519	-0.155215	0.596559	2.73607e-05	0.00154841	0.00312668	ENSG00000228474	OST4	100128731
0.166461	0.664251	0.423391	-0.310679	1.34391	0.577064	-0.260223	0.716568	1.10002	2.60847	1.28386	0.593585	2.92402	0.596365	0.000139369	0.0044364	0.00895837	ENSG00000131747	TOP2A	7153
						0.257742	0.0464724	1.19364			0.616002		0.596202	0.00117695	0.016156	0.0326236	ENSG00000213222	TOMM40P4	NA
0.414138	0.561776			1.05843	1.13956		0.606599	1.37459	-0.00366323	-0.141279	0.305389		0.595967	0.000841548	0.0131575	0.0265687	ENSG00000188015	S100A3	6274
						0.238997	0.801757	0.967842	0.755549	0.851848	0.403566	0.775471	0.595936	0.000206634	0.00540784	0.01092	ENSG00000273247	RAB33B-AS1	NA
0.68287	0.679166	-0.218082	-1.03805	2.16761	0.439645	0.422204	0.977064	1.44584	-0.0657222	0.0478816	0.913222	0.650577	0.594721	0.00096286	0.0143123	0.0289007	ENSG00000123136	DDX39A	10212
1.05013	0.590408	0.0674144	-1.324	1.21649	0.388956	0.416962	0.401766	0.919557	-0.451938	0.99825	1.39174	0.16641	0.594551	0.00206419	0.0229624	0.0463676	ENSG00000090006	LTBP4	8425
0.607668	0.665701	-0.58515	-0.411797	1.75938	0.721075	0.136287	0.351128	0.773277			1.15824		0.594537	0.000438304	0.00888252	0.0179363	ENSG00000180448	ARHGAP45	23526
0.0591923	0.456717	-0.515962	1.05537	1.23936	0.49726	0.326976	1.12214	1.1827			0.783995	3.47252	0.594416	0.000819859	0.0130018	0.0262543	ENSG00000050628	PTGER3	5733
0.256257	1.14377	-0.1414	0.0760493	1.48937	-0.268026	1.72208	0.391092	1.15134	0.906508	0.415478	0.617762	-0.859535	0.593727	0.00108117	0.0152885	0.0308718	ENSG00000141458	NPC1	4864
0.732133	0.57662	-0.870612	-0.225369	1.97542	0.708769	0.503237		0.557895			0.833339		0.593489	2.15943e-05	0.00131488	0.00265511	ENSG00000137077	CCL21	6366
0.976766	0.747124	0.0634513	0.93374	2.47528	0.265213	0.0809253	0.814108	1.12626	0.0303373	-1.03354	0.775104	-2.8092	0.593394	0.000364504	0.00792042	0.0159936	ENSG00000181264	TLCD5	219902
0.355346	0.538693			0.99929	0.0696352	0.631662	0.338621	0.884674	0.631833	0.942321	0.650734	0.041169	0.593284	2.34021e-06	0.000290077	0.000585748	ENSG00000156504	PABIR2	159090
0.343419	0.573644	0.229849	1.76825	1.49238	0.754322								0.593127	0.00337235	0.0314633	0.0635333	ENSG00000152894 | ENSG00000273993	PTPRK	5796
0.87878	0.642936	-0.0284703	-0.626169	1.28321	0.430712	0.549322	-0.748146	0.8308	0.154719	1.38496	1.42325	-0.812565	0.59294	0.00218177	0.0236961	0.0478491	ENSG00000138496	PARP9	83666
0.512776	0.753314	0.404768	-1.47681	1.49078	0.400958	-0.0705934	0.953268	1.33972			0.900969	0.277111	0.592917	0.0030093	0.0292959	0.0591568	ENSG00000106511	MEOX2	4223
0.791247	1.15357	0.459522	-1.68182	1.70493	0.232321	0.320159	-0.341635	1.19751			1.01713	0.832196	0.592408	0.00223852	0.0240795	0.0486233	ENSG00000164330	EBF1	1879
						0.453777	1.23942	0.587519			0.534622	0.939064	0.591885	0.00145715	0.0184211	0.0371975	ENSG00000272853	SUV39H2-DT	NA
0.460311	0.492061			0.843319	0.525753	0.579461	-0.263186	1.06402			0.638389		0.591701	2.88436e-05	0.00159529	0.00322135	ENSG00000174697	LEP	3952
1.34428	0.861691	-0.779734	-0.633794	1.78546	0.579648	0.443924	0.140551	1.01229	-0.284361	1.58849	1.04407	-0.854584	0.591465	0.00707634	0.0492581	0.0994662	ENSG00000123384	LRP1	4035
1.4301	0.653037	0.38054	-0.317754	2.001	0.843686	0.299194	0.102006	1.35328	-0.889195	0.835578	0.234293	-3.9299	0.591305	0.00386579	0.0343313	0.0693248	ENSG00000101335	MYL9	10398
0.531253	0.966011	0.949501	0.442421	0.823664	-0.0468553	0.55295	-0.227011	0.195104	-0.263364	1.53636	1.72088	0.215823	0.590982	0.00330957	0.0311348	0.0628701	ENSG00000073712	FERMT2	10979
1.12719	0.626941	0.297381	-0.645098	2.20047	0.32667	0.406019	0.851507	0.457738	0.95524	-1.22045	1.41237	-1.00939	0.590631	0.00716779	0.0495181	0.0999912	ENSG00000142230	SAE1	10055
0.426751	0.819174	-0.315175	-0.546743	0.682231	0.986532	0.393637	-0.112942	1.25697	0.79209	1.15971	0.635064	-0.252509	0.59054	1.45955e-05	0.000988179	0.00199542	ENSG00000131979	GCH1	2643
0.58508	1.22578	0.136557	-1.5635	4.87681	0.548887	0.880276	-0.474241	1.03909	0.280128	1.55519	0.751201	-0.112352	0.590418	0.00219666	0.0237641	0.0479865	ENSG00000065485	PDIA5	10954
0.807163	0.3587	0.639494	1.53368	-1.4627	0.456345	0.321735	-0.116682	0.65484	1.02955	-0.0332083	0.906689	1.84708	0.590106	7.23598e-06	0.00063191	0.00127601	ENSG00000137941	TTLL7	79739
0.281533	1.7407			1.94067	1.02065	0.245907	0.805642	0.834768			0.218157		0.589917	0.000311956	0.0071272	0.0143919	ENSG00000136286	MYO1G	64005
						0.55083	0.499196	1.05193			0.422827		0.589678	0.00158492	0.0195341	0.0394448	ENSG00000076944	STXBP2	6813
0.0793236	0.935135			1.67415	0.274428	0.299262	0.254719	1.37563	0.0594554	1.40589	0.529508	1.34219	0.589363	0.000964231	0.0143123	0.0289007	ENSG00000150977	RILPL2	196383
0.171037	0.489175	0.225709	-0.799544	-0.906999	0.575537	1.10083	1.46353	1.41653	0.651679	1.07426	0.979212	1.18078	0.589053	0.00303111	0.0294331	0.0594337	ENSG00000123353	ORMDL2	29095
0.170926	0.837183	0.239575	-0.426069	3.34649	0.0974394	0.30164	1.09519	1.18211	1.44677	-0.0435805	0.86411	-0.0836082	0.588622	0.000393294	0.00828259	0.0167249	ENSG00000168077	SCARA3	51435
						0.395462		0.79643			0.512162		0.588355	0.00100754	0.014713	0.0297098	ENSG00000184811	TRARG1	286753
-0.239159	0.4324			2.96631		0.42773	0.440856	0.901159	0.0989221	1.37873	0.74921	-0.757279	0.588202	0.0043384	0.0369153	0.0745426	ENSG00000110811	P3H3	10536
0.291001	1.02184	0.00830607	-0.212493	2.20064	1.04953	-0.396904	0.216036	1.43842	0.638855	-0.0543759	0.93309	1.38271	0.588056	0.00255484	0.0264325	0.0533748	ENSG00000150995	ITPR1	3708
0.0133498	0.961085			0.280839	0.263218	0.671921	0.0251224	1.11907			1.06724		0.587397	0.00284075	0.0281614	0.056866	ENSG00000160791	CCR5	1234
0.659527	1.03774	-0.316667	-0.796507	1.89346	1.4779	0.473005	0.227283	0.870983			0.398969		0.586768	0.000178864	0.00496702	0.0100298	ENSG00000005844	ITGAL	3683
-0.166396	0.587349	-0.686656	-0.236301	3.21745	0.610431	0.0427246	1.35277	0.672995	1.16883	2.07777	0.742007	-0.579839	0.586249	0.00636799	0.0461653	0.0932209	ENSG00000157214	STEAP2	261729
						0.35358	0.779452	1.23474	-0.0492315	0.202242	0.552065	-0.569073	0.58561	0.000571837	0.0104234	0.0210478	ENSG00000154640	BTG3	10950
-0.352756	0.736178	0.281991	-0.223834	1.76994	0.35705	-0.0373506	0.678342	0.975205	2.46069	1.90746	0.492897	0.402314	0.585176	0.00612342	0.0451067	0.0910833	ENSG00000134779	TPGS2	25941
0.454879	0.805029	-0.251527	-0.310869	2.77093	0.800569	0.215984		0.851274			0.781935		0.584931	2.20951e-05	0.00132595	0.00267747	ENSG00000163687	DNASE1L3	1776
0.0867099	1.28472	0.515663	-0.444561	7.21464	0.276339	0.133555	0.00388623	1.12706			1.12052		0.584787	0.0056726	0.043054	0.0869384	ENSG00000183801	OLFML1	283298
					0.423667	0.556852		0.854815			0.49874		0.584751	0.000731981	0.0121454	0.024525	ENSG00000254415	SIGLEC14	100049587
0.129657	-0.245237			0.643153		0.361316	0.78019	0.811292	0.423777	0.367229	1.36082	1.15323	0.584619	0.00283945	0.0281614	0.056866	ENSG00000247092	SNHG10	283596
0.714421	0.735083	0.1153	0.270534	1.78227	0.832284	1.23074	0.677833	0.130429	0.640299	-0.270219	0.653107	-0.755541	0.584163	2.92841e-06	0.000326653	0.000659606	ENSG00000135709	KIAA0513	9764
0.624404	1.18452	-0.288046	-0.197928	4.79856	0.425223	-0.0653231	1.27433	0.538749			0.989436		0.583923	0.000198635	0.0053159	0.0107343	ENSG00000180353	HCLS1	3059
0.697714	1.2966	0.308666	-0.107667	0.839266	0.684395	-0.259643	-0.380178	1.09604	1.40984	1.19509	0.513196	-2.40859	0.583451	3.55764e-05	0.00184469	0.00372496	ENSG00000154556	SORBS2	8470
0.752046	0.853908	-0.606846	-0.532166	5.74498	0.545131	0.390838	0.649468	1.38601	-0.625561	1.26291	0.802575	-0.511691	0.583341	0.00609786	0.0449474	0.0907616	ENSG00000154096	THY1	7070
0.197313	0.859907	-0.0786317	-0.0248673		0.473052	0.101809	-0.12652	0.726562	1.79869	1.06711	1.42283	7.28387	0.583016	0.00211834	0.0233129	0.0470753	ENSG00000115419	GLS	2744
0.357995	0.755443	-0.0324338	0.623954	3.32863	0.312404	-0.266435	0.352859	0.642778	1.13163	0.497217	1.15537	-1.41803	0.583014	0.000268499	0.00646834	0.0130614	ENSG00000196730	DAPK1	1612
0.587913	0.788067	1.18254	-0.924276	1.09949	0.785981	0.0944172	0.117503	0.94547	0.0827365	-0.238223	1.03816	-0.906009	0.58283	0.000129809	0.00419242	0.00846569	ENSG00000181481	RNF135	84282
0.645824	0.735003	-0.115891	-0.738605	4.94243	0.52144	0.0495223	0.30854	1.30299	1.11798	1.5479	0.228846	-0.689657	0.582671	0.00278991	0.0280342	0.0566091	ENSG00000002834	LASP1	3927
0.821763	0.195935			3.1622	-0.195835	0.307684	0.432857	0.731438	-0.496507	1.1533	0.867966	-0.473358	0.58263	0.00103062	0.0149187	0.0301251	ENSG00000249915	PDCD6	10016
0.845156	0.972282	-0.600282	-0.207368	1.39116	0.531267	-0.120667	0.501991	0.568484			1.47743	0.455272	0.582452	0.00583864	0.0437865	0.0884175	ENSG00000205221	VIT	5212
0.986016	0.91589	0.433321	-0.631103	6.34331	-0.0354925	-0.0330534	0.716362	1.23869			0.51108	0.738608	0.582391	0.00723274	0.0497964	0.100553	ENSG00000182195	LDOC1	23641
0.459337	1.15827	0.246094	0.544207	3.00056	0.32793								0.582341	0.00323183	0.0306424	0.0618757	ENSG00000130958 | ENSG00000285269	| SLC35D2	11046
0.174366	0.835734	0.421569	0.533178	3.18286	0.0708771	-0.687625	-0.132033	0.687204	1.45156	3.74878	0.688745	-1.19983	0.582015	0.00716582	0.0495181	0.0999912	ENSG00000137486	ARRB1	408
0.0547921	0.957508	0.233929	0.680345	0.622572	0.234211	1.4817	0.293417	0.94062	6.35998	-0.552597	0.678883	-0.880507	0.58181	0.00051699	0.00976176	0.0197118	ENSG00000180914	OXTR	5021
0.55641	0.889485	0.569382	-0.696175	0.113895	1.03524	-0.0169556		0.85874			0.559784		0.579454	1.19568e-05	0.000857915	0.00173238	ENSG00000164128	NPY1R	4886
0.508101	0.930468	-0.446568	-0.242213	1.21962	0.283286	0.601158	0.0641282	0.590824	1.58125	0.513885	1.1903	0.11798	0.579306	0.000206091	0.00540784	0.01092	ENSG00000007237	GAS7	8522
0.977423	0.673991	0.886655	-0.299616	2.2069	0.505523	-0.163618	0.322486	0.429124	0.930952	-1.00519	1.4308	0.0663257	0.579009	0.00590644	0.0440461	0.0889417	ENSG00000163902	RPN1	6184
0.693466	1.13935	0.0288693	0.0998248	1.31629	1.29912	0.0175013	0.271718	-0.205213	-0.419131	1.23264	1.51173	0.0957213	0.578585	0.00667648	0.0474938	0.0959035	ENSG00000101347	SAMHD1	25939
-0.0751546	0.37808			1.57073	-0.206691	0.424897	0.547518	0.744671	1.58391	1.72221	0.817362	-0.23001	0.578345	0.00213766	0.023412	0.0472755	ENSG00000169239	CA5B	11238
0.169873	0.458558	0.988477	-0.303356	3.24123	0.399267	0.624348	0.294926	0.565461	-0.981051	0.806208	1.38231	-0.0218069	0.578002	0.00439809	0.0372323	0.0751826	ENSG00000198189	HSD17B11	51170
0.887599	0.613448	1.22731	0.121745	0.452023	0.381251	-0.241313	0.286442	1.24618	0.234677	-0.846777	1.46637	0.419636	0.577876	0.00450043	0.0377455	0.076219	ENSG00000106546	AHR	196
0.452149	0.47578			0.706778	0.51073	-0.376916	0.473937	0.738304	0.23753	1.02676	1.16836	-0.713799	0.577464	0.000516398	0.00976176	0.0197118	ENSG00000188186	LAMTOR4	389541
1.08045	0.385519	1.01618	0.119219	0.360716	0.287497	0.326377	0.103586	0.0188007	0.863895	0.385166	1.1714	-0.232638	0.576542	0.000358328	0.0078231	0.0157971	ENSG00000077232	DNAJC10	54431
0.483432	0.858273	-0.510163	0.586966	3.68596	0.178608	0.250748	-0.501641	1.38027	0.668733	0.939088	1.06554	-1.18293	0.575944	0.00276347	0.027853	0.0562431	ENSG00000083857	FAT1	2195
-0.17825	1.15634	0.217272	0.619689	2.38412	0.560806	0.0691128	0.0828114	0.441839	1.77913	0.833375	1.08713	-0.678985	0.57562	0.0015365	0.0191499	0.0386692	ENSG00000138758	SEPTIN11	55752
-0.637892	0.562854	0.515486	0.745742	1.15251	0.0940982	0.610023	0.808195	0.573799	1.29924	1.10258	1.06908	2.12154	0.575302	0.00281771	0.0281439	0.0568307	ENSG00000033170	FUT8	2530
0.700022	0.659902	-0.953807	0.169746	2.48084	0.529058	0.0191688	0.60758	0.874598	0.822944	-0.330396	1.32959		0.575292	0.0041797	0.0359359	0.0725648	ENSG00000086991	NOX4	50507
0.708069	0.687892	0.871175	-0.706726	2.16563	0.591819	-0.354159	-0.283424	0.537151	0.2191	4.358	1.02425	-2.34562	0.575234	0.00146436	0.0184596	0.0372752	ENSG00000170275	CRTAP	10491
0.140479	0.425972			1.89504	0.562172	0.411446	0.197857	1.0993	0.0135188	0.522576	0.798624	4.82144	0.574828	7.16114e-05	0.00288737	0.00583043	ENSG00000130449	ZSWIM6	57688
0.542116	0.839777	-0.342134	0.16811	3.00909	0.75924	0.958064	-0.194034	0.93066	0.126406	1.96275	0.156859	-0.875799	0.573882	0.00081023	0.0129735	0.0261971	ENSG00000171552	BCL2L1	598
0.540456	1.40141			2.11725	0.332236	0.278218	-0.249653	0.351607			0.862741		0.573716	5.14139e-05	0.00229787	0.00464006	ENSG00000248144	ADH1C	126
0.666597	1.46852	0.126078	-0.487576	2.26477	0.349196	0.770601	0.337568	1.17015	0.262772	0.156363	0.373805	0.769045	0.573642	1.12453e-05	0.000829277	0.00167455	ENSG00000136826	KLF4	9314
0.741857	-0.496245	-0.406909	-0.0932288	1.38893	0.854663						0.717617		0.573543	0.000346719	0.00767688	0.0155018	ENSG00000240505	TNFRSF13B	23495
0.536555	0.431643	0.596171	-0.272806	0.443283	0.0225649	0.380364	-0.781971	1.1377	3.65115	1.8923	0.610634	2.01566	0.572889	0.00533564	0.0415398	0.0838807	ENSG00000106484	MEST	4232
1.09209	0.662506	0.290915	-0.365024	0.664787	0.50192	0.920982	-0.0127535	1.06657	0.296959	-0.571129	0.530207	-1.24459	0.571823	2.67803e-05	0.00153888	0.00310744	ENSG00000071127	WDR1	9948
0.630058	0.539607	0.470603	1.06578	1.75165	0.0278062	-0.0712501	-0.07181	0.964942	1.25339	-0.462429	0.968178	-0.272061	0.571022	0.000393726	0.00828259	0.0167249	ENSG00000164023	SGMS2	166929
0.448859	0.766346			0.794235	0.132091	0.654337	0.579623	1.11794	0.154912	-1.03057	1.01199	7.71734	0.570955	0.00104144	0.0150099	0.0303093	ENSG00000187240	DYNC2H1	79659
-0.0704181	-0.110553	0.0324492	-0.272993	1.17989	0.619674		0.750745	1.0478	0.5756	1.46124	0.91387		0.570882	0.000856773	0.0132705	0.0267969	ENSG00000089685	BIRC5	332
0.729084	0.888562	-0.940259	0.650682	0.111234	0.36252	0.413853	0.402534	1.82559	-0.0729216	0.390457	1.22774	3.76372	0.570727	0.00429098	0.0365822	0.0738699	ENSG00000109787	KLF3	51274
0.765967	0.445104	0.653343	0.243736	2.01862	0.69156	0.0682165	-0.266027	1.30754	-0.426994	-0.43591	1.12689	-0.49066	0.570603	0.00213177	0.0233667	0.0471841	ENSG00000128791	TWSG1	57045
0.786605	-0.444382			0.899952		0.000812545	0.918218	1.41211	-0.14084	1.03515	0.386596	1.44717	0.569963	0.00201082	0.0226584	0.0457539	ENSG00000173653	RCE1	9986
						0.523518	0.854733	0.889842	0.659785	-0.155512	0.45879	1.77267	0.569028	0.000376809	0.00808039	0.0163166	ENSG00000260920		NA
0.938708	1.06788	-0.0973635	-0.554336	2.86257	0.57932	0.183598	-0.138326	0.581694	0.687642	0.517558	0.660362	-0.0993437	0.568464	1.13602e-05	0.000833124	0.00168232	ENSG00000134308	YWHAQ	10971
0.122199	0.900757	0.540292	0.017041	6.8848	0.410925	-0.206329	-0.0812191	0.77554	0.663474	0.748807	1.2352	0.821081	0.568138	0.00177217	0.0208915	0.0421859	ENSG00000107798	LIPA	3988
0.533256	-0.023536	0.478134	-0.729866	4.16127	0.265867	-0.460637	0.881974	0.836552	1.06028	1.22524	0.911171	-0.316368	0.568103	0.00142712	0.01818	0.0367107	ENSG00000006756	ARSD	414
0.335003	1.13688	0.678263	0.442745	1.36955	0.0765589	0.0818524	-0.516068	0.528126	0.316298	1.02518	1.42079	0.609131	0.567591	0.00114589	0.0158774	0.0320609	ENSG00000141380	SS18	6760
1.08076	0.426245	-0.00584278	-0.145114	1.44959	0.0463495	0.118849	1.07634	0.595876	0.914758	-0.17039	0.945989	-0.895111	0.567379	0.000235537	0.00589909	0.0119119	ENSG00000115234	SNX17	9784
0.461229	0.619029	-0.666389	0.046667	2.05572	0.842289	0.459059	0.417576	1.64588	-0.565188	0.952728	0.559241	-1.1474	0.567192	0.00309332	0.0298058	0.0601865	ENSG00000142949	PTPRF	5792
0.621758	0.367449	0.899385	-0.316654	0.607466	0.108345	0.908297	-0.394777	0.769129	-0.336833	3.90188	1.12391	-0.22977	0.567072	0.00211397	0.0232937	0.0470367	ENSG00000148484	RSU1	6251
0.544495	0.996841	-0.426373	0.00507256	2.46106	0.75022	0.429134	0.724645	0.76538			0.596081		0.567009	4.00968e-05	0.00197128	0.00398057	ENSG00000102879	CORO1A	11151
0.327381	0.708799	0.630321	-1.40224	0.705615	0.216917	0.567365	0.753953	1.58943			0.595079	0.298476	0.566928	0.000271205	0.00650412	0.0131337	ENSG00000116711	PLA2G4A	5321
0.71495	0.556937	0.202954	-0.692606	-0.933781	1.20522	0.373332	0.430814	0.737969	0.449763	0.381721	0.774108	0.648302	0.566732	8.6602e-06	0.000718472	0.0014508	ENSG00000120509	PDZD11	51248
0.569938	0.682652			0.697506	0.259652	0.64788	-0.503929	0.498495	0.633533	-0.14194	1.56322	-0.964142	0.566385	0.00383847	0.0342419	0.0691441	ENSG00000115091	ACTR3	10096
							-0.268703	0.618113			0.681162	-0.15937	0.566159	0.00540404	0.0418397	0.0844863	ENSG00000258231		100506869
0.608344	0.369626	0.927369	0.399128	1.18408	0.573344	-0.338101	0.515214	0.384459	0.794628	1.34879	0.719527	-0.886798	0.565958	7.03519e-06	0.000622568	0.00125714	ENSG00000163389	POGLUT1	56983
0.906604	0.632605	0.0530193	-0.600822	0.944106	0.686048								0.565849	0.00454046	0.0379097	0.0765506	ENSG00000133392 | ENSG00000276480	MYH11	4629
0.47907	0.584958	0.410303	-1.1038	2.06241	0.135853	0.0895217	0.190148	0.691906	0.580165	2.65241	0.991393	0.070861	0.565754	0.00137555	0.0177273	0.0357965	ENSG00000005486	RHBDD2	57414
0.0714072	1.04661	0.420238	-0.856704	1.46412	0.540561	0.588652	-0.569326	1.02352	0.158046	5.73064	1.09741	-2.39267	0.565619	0.00486606	0.0395543	0.0798714	ENSG00000162407	PLPP3	8613
	-0.585714			0.477702	0.672427			1.10096			0.472139		0.56559	0.00180322	0.0211635	0.0427351	ENSG00000197057	DTHD1	401124
0.00246156	0.907639			2.72907	0.0408203	0.561693		0.810471			0.644243		0.565575	0.0046363	0.0384106	0.077562	ENSG00000154783	FGD5	152273
0.393627	0.359603	0.240055	-1.48658	3.12935	0.680045	1.28613	0.191967	0.817624	0.374424	0.598748	0.675257		0.565296	1.67372e-05	0.0010785	0.00217779	ENSG00000198246	SLC29A3	55315
0.374451	0.784868	-0.296518	-0.867307	0.749257	0.518023	0.310057		1.22844			1.09206		0.565075	0.00402588	0.0351114	0.0709	ENSG00000174175	SELP	6403
0.417985	1.26604	-0.513463	-0.323485	1.86072	0.963776	0.114331	1.17587	0.887675			0.50152		0.564429	1.91743e-05	0.00120056	0.00242428	ENSG00000163219	ARHGAP25	9938
0.296645	0.916491	0.168929	0.327119	1.25555	0.434227	0.55641	-0.0881343	1.4245	0.63869	-0.0256144	0.593572	-2.87502	0.563239	0.000109992	0.00380219	0.0076777	ENSG00000065361	ERBB3	2065
				-0.218049	0.265007		0.623921	0.69733			0.697241		0.563063	0.00106138	0.0151873	0.0306676	ENSG00000187808	SOWAHD	347454
0.339013	0.46904	-0.289338	-1.1068	0.900314	0.821975	0.704009	1.45416	0.888078			0.581517		0.562841	1.44656e-05	0.000984697	0.00198838	ENSG00000134962	KLB	152831
0.160827	0.254844	0.518595	0.0438459	1.25208	0.950674	0.163716	0.884442	0.916603	0.317531	1.78163	0.60778	-0.854385	0.562836	1.11483e-05	0.000829277	0.00167455	ENSG00000259207	ITGB3	3690
0.71262	0.406946			0.832429	0.0564814	0.212546	0.0877435	0.659064	1.28041	0.620853	0.71024	0.440457	0.562504	2.65767e-05	0.00153382	0.00309723	ENSG00000196950	SLC39A10	57181
0.540514	0.970215	-0.388627	-0.319433	3.41934	0.382577	0.148269	-0.14925	0.786149	0.708122	0.772215	1.42432	-0.910566	0.562334	0.00268967	0.0274425	0.0554142	ENSG00000198121	LPAR1	1902
-0.124047	0.930469	-0.4539	-0.0717004	2.8205	0.75657	0.549411	0.530913	0.591775	0.960544	0.429407	1.06616	1.30397	0.562235	0.00173077	0.0206603	0.041719	ENSG00000139117	CPNE8	144402
0.371747	0.759768	-0.0573449	-0.796211	1.56242	-0.0421437	0.453163	0.352406	1.26275	-0.264623	2.79154	0.93768	-0.0295559	0.56222	0.00412976	0.0356556	0.0719989	ENSG00000153246	PLA2R1	22925
0.86167	1.06762	-0.059021	0.566274	2.43618	0.391988	-0.486017	-0.130602	0.647036	0.682255	0.712661	0.849913	-0.452494	0.561994	0.000385721	0.00816522	0.0164879	ENSG00000082512	TRAF5	7188
0.0948309	0.733505			2.3306		0.637005		0.418792			0.906354		0.56104	0.00209503	0.0231553	0.0467571	ENSG00000229391	HLA-DRB6	NA
						-0.1198	0.811717	0.894211	1.1118	0.118827	0.589933	-1.27357	0.56084	0.000708575	0.0119223	0.0240745	ENSG00000231925	TAPBP	6892
0.618001	0.954422			2.02251	-0.0411225	0.602429	0.509929	1.14566	-0.684459	-0.031772	0.612231	-0.0979388	0.560425	0.000955379	0.0142331	0.0287407	ENSG00000099864	PALM	5064
0.139524	0.634152	0.18165	0.242494	-0.145108	0.725268	0.41636	0.869286	1.53038			0.49431	8.22899	0.5602	0.00153788	0.0191499	0.0386692	ENSG00000172201	ID4	3400
						0.517291	0.316261	0.231657	0.875212	1.06101	0.676452	-1.05428	0.56013	0.000860288	0.0132798	0.0268157	ENSG00000103415	HMOX2	3163
0.448491	0.956114	1.0262	0.00797621	1.78325	0.2638	0.227389	0.189112	0.401896	0.362328	-0.111894	1.22054	0.46164	0.559771	0.000290235	0.00677078	0.0136721	ENSG00000059573	ALDH18A1	5832
0.51696	0.775547	-0.30361	-1.34286	2.30054	0.300081	1.18561	0.545047	1.38171	0.683561	0.00711433	0.70087	-1.38532	0.559618	0.00389831	0.0344051	0.0694738	ENSG00000109736	MFSD10	10227
						0.112313	0.227502	1.24996	0.175995	0.168959	0.687825		0.559492	0.00403418	0.0351607	0.0709995	ENSG00000280195		NA
							0.412667	0.807514			0.461868		0.559418	0.00270892	0.02747	0.0554697	ENSG00000255730		NA
							0.919436	0.739848			0.410462		0.559087	0.00552239	0.0423723	0.0855619	ENSG00000269067	ZNF728	388523
0.70239	0.0739804	-0.145828	-0.812762	2.76906	0.931905	-0.154959	0.49923	1.43664	0.221918	1.53154	0.465369	-1.22338	0.558713	0.00636083	0.0461386	0.093167	ENSG00000159335	PTMS	5763
-0.025359	0.529617	0.0331945	0.0432597	0.552029	0.752542	0.422581	0.222955	1.07675	1.09563	0.518168	0.988357	-0.31967	0.557178	0.000327094	0.00737156	0.0148853	ENSG00000137821	LRRC49	54839
						0.102933	1.14551	0.669523			0.568395		0.55661	0.00158897	0.0195617	0.0395007	ENSG00000165949	IFI27	3429
0.451719	0.0838331	0.512455	-0.467692	2.11525	0.136701	0.999558	0.826729	0.767604	0.394225	0.660645	0.633599	0.513484	0.556406	1.08411e-05	0.000819187	0.00165417	ENSG00000163629	PTPN13	5783
1.20324	0.776712	0.4799	-1.01873	4.83152	0.931081	0.0597094	0.0413514	0.221269	0.113065	1.4303	0.593235	-1.01074	0.556379	0.00200035	0.0225828	0.0456011	ENSG00000159176	CSRP1	1465
0.503514	1.17707	-0.0184874	-1.0925	0.406263	0.617027						0.897233		0.556294	0.00127957	0.0169005	0.034127	ENSG00000151846	PABPC3	5042
0.569441	0.659413	0.126638	-2.56836	1.50124	0.648207	0.690813	-0.0212175	0.123169	1.3342	3.57783	0.803328	-0.628424	0.556208	0.000154667	0.00465545	0.00940069	ENSG00000157150	TIMP4	7079
0.960678	0.849414	0.191062	-0.359118	2.49099	0.12979	-0.0746045	0.150506	0.687825	1.12397	0.130569	0.801688	-0.811241	0.556179	7.30878e-05	0.00292219	0.00590074	ENSG00000166681	BEX3	27018
0.279858	0.729619	0.354789	-1.07742	2.95412	0.60553	0.600896	0.785125	1.25301	0.552408	0.0478894	0.501214	-0.898892	0.556044	0.000233966	0.00588194	0.0118773	ENSG00000168268	NT5DC2	64943
0.312258	1.03165			1.70857		-0.0557379	-0.00573973	1.00342	0.592103	0.08108	0.855972	-0.372518	0.555303	0.000591879	0.010617	0.0214388	ENSG00000134802	SLC43A3	29015
0.385933	0.737049			0.529032	0.812095	0.411537	0.351362	1.37538			0.450208	-1.32737	0.555298	9.1269e-05	0.0034031	0.00687184	ENSG00000242173	ARHGDIG	398
-0.117915	0.669313	0.0592012	-0.420916	1.35502	0.697796	0.0168989	-0.0178599	1.20206	0.455813	2.00423	1.00846	-0.464812	0.555255	0.00386208	0.0343313	0.0693248	ENSG00000149485	FADS1	3992
1.24631	1.19981	-0.0189652	0.957628	1.15147	0.99977	0.751897	0.450872	0.218973	0.352158	-1.04429	0.41307	-0.974605	0.55507	0.000451251	0.00908938	0.018354	ENSG00000110218	PANX1	24145
0.956902	0.790958			1.68159	0.361286	-0.283669	0.0362841	1.13781	-0.483007	0.272065	0.979969	1.16657	0.554862	0.00498793	0.0399818	0.0807346	ENSG00000185475	TMEM179B	374395
0.782692	0.599658	-0.0408533	-0.420992	1.062	0.144411	0.272972	0.326978	0.955418	-0.546681	2.82375	0.96165	-0.924796	0.554791	0.00138339	0.017811	0.0359654	ENSG00000187231	SESTD1	91404
				0.431638	0.383658			0.865565			0.467247		0.554756	0.00182131	0.0212757	0.0429616	ENSG00000182782	HCAR2	338442
0.271449	-0.14032	-0.528773	-0.569444	1.84482	0.953544	0.566949		1.18995			0.8651		0.554586	0.00696863	0.0488792	0.098701	ENSG00000183484	GPR132	29933
						0.540912	0.280209	0.58081			0.591823	-1.51032	0.554472	0.00217952	0.0236945	0.047846	ENSG00000284976		122513141
0.840853	0.332319	0.159136	-1.17104	-0.534811	0.58844	0.784587	0.876684	1.16133	1.01788	-0.276548	0.694832	-1.84377	0.554428	0.00010635	0.00374455	0.00756131	ENSG00000157778	PSMG3	84262
0.093131	0.685773	0.0520079	-0.286142	2.04383	0.723933	0.005025	0.893402	1.19999	1.10896	0.625375	0.617841	-1.00029	0.554329	0.000183034	0.00502658	0.0101501	ENSG00000176890	TYMS	7298
0.846891	0.845583	1.03087	0.0455962	1.25346	0.396036	0.352366	-0.283724	0.192534	0.406635	0.000980951	0.87251	0.419221	0.55402	2.2883e-05	0.0013621	0.00275047	ENSG00000162733	DDR2	4921
0.0573515	0.369584	0.823205	-1.22063	1.53429	0.328613	0.583554	0.601366	1.13951	0.114845	3.05471	0.567812	-1.16753	0.553237	0.00355023	0.0324092	0.0654433	ENSG00000177556	ATOX1	475
0.464384	0.928658	0.785436	-0.283894	3.14074	0.241369	0.0955315	0.195273	0.510924	0.518167	0.374018	1.01111	0.40408	0.552839	3.80949e-05	0.00188684	0.00381006	ENSG00000184500	PROS1	5627
0.833121	1.19905	0.529907	1.31623	0.568007	-0.396782	0.510669	-0.54724	1.11726	0.252517	0.108693	0.970063	1.86863	0.5528	0.00165726	0.020035	0.0404564	ENSG00000168175	MAPK1IP1L	93487
-0.113149	1.10387	0.271998	1.24909	1.84855	-0.254127	-0.427816	0.665329	0.604235	2.38525	1.111	0.594112	0.0294567	0.552629	0.00549355	0.0422488	0.0853124	ENSG00000105810	CDK6	1021
						0.337725	0.384615	0.35766			0.785079		0.552396	0.00219884	0.0237683	0.0479949	ENSG00000279140		NA
0.941449	-0.437457	-0.292	0.0614647	0.933915	0.964513	0.433315	0.387974	0.947028	-0.908639	2.12097	0.768875	-0.660139	0.552383	0.00217298	0.0236428	0.0477415	ENSG00000128805	ARHGAP22	58504
0.604605	-0.385749	1.06274	-0.0891813	-0.557802	-0.0220102	1.21068	0.345069	0.872899	0.200524	0.353685	1.57736	2.33943	0.551443	0.0047283	0.0388869	0.0785237	ENSG00000179933	C14orf119	55017
0.0489979	0.456658	0.105543	1.53297	1.56509	0.225176	-0.0366978	0.810139	0.896178	0.864787	-0.0817406	1.02083	1.11581	0.551213	0.000489422	0.00942682	0.0190354	ENSG00000151422	FER	2241
							0.330722		0.816594	1.01568	0.471579		0.55083	0.00615613	0.0452723	0.0914177	ENSG00000213228	RPL12P38	NA
1.06024	0.616262	-0.0423027	-0.392742	3.91449	0.699982	0.164854	0.493196	0.797377	-0.429565	-0.393603	1.05301	-3.3627	0.549998	0.00219035	0.0237364	0.0479305	ENSG00000121064	SCPEP1	59342
0.864036	0.986677	0.775961	0.879574	0.0677563	0.0561305	0.257805	0.0218879	-0.244315	1.38343	0.260852	1.41869	-0.787697	0.54969	0.00416138	0.035869	0.0724297	ENSG00000154845	PPP4R1	9989
						0.725684	0.855522	0.562722	0.045942	0.16149	0.600039	-0.380828	0.5492	0.0013121	0.0172614	0.0348558	ENSG00000104522	GFUS	7264
0.166043	0.435739	0.360257	0.920847	1.15265	0.437415	0.052339	-0.32399	0.720126	2.00495	0.460352	0.936193	-1.84863	0.548819	0.00010168	0.00361849	0.00730677	ENSG00000174740	PABPC5	140886
						0.536569	0.89789	1.137	0.592005	-0.743848	0.422171	2.34468	0.548046	0.00617151	0.0453602	0.0915953	ENSG00000204315	FKBPL	63943
0.865927	0.773026	0.0854513	-1.07697	2.13182	0.737871	0.240776	-0.378758	0.820354	0.158605	-0.0842319	0.997725	1.32282	0.547883	0.000385239	0.00816522	0.0164879	ENSG00000130635	COL5A1	1289
0.25181	0.554103	0.618492	0.446565	1.35289	-0.15702	-0.610926	0.620084	0.89682	0.827409	2.39117	0.873605	-0.470701	0.547474	0.00206435	0.0229624	0.0463676	ENSG00000089050	RBBP9	10741
0.266953	1.20559	-0.302083	0.29196	0.845015	-0.143585	0.316506	-0.166169	1.1608	1.40355	1.7576	0.815403	0.0930928	0.54683	0.00166083	0.02006	0.0405068	ENSG00000099256	PRTFDC1	56952
0.138015	0.513524	0.0815167	-0.508822	1.48113	-0.0965014	0.427471	0.577579	1.65577	0.464978	0.441833	0.982648	2.1379	0.546563	0.0044229	0.0373175	0.0753546	ENSG00000132109	TRIM21	6737
0.414838	0.546736	0.609993	-0.121307	4.2976	0.480439								0.546509	0.00626636	0.0457357	0.0923534	ENSG00000133195 | ENSG00000282291	SLC39A11	201266
						0.244351	1.1447	0.697636	0.642736	1.04057	0.356791	-1.53828	0.545998	0.00113262	0.0157593	0.0318225	ENSG00000160948	VPS28	51160
						0.568004	-0.5212	1.02801			0.604489		0.545121	0.00497861	0.0399795	0.08073	ENSG00000197561	ELANE	1991
0.66037	0.571415	0.595354	-0.678101	1.09745	0.0826022	0.383582	0.354874	0.924059	-0.605882	0.872857	1.12021	-0.00419559	0.545058	0.000626956	0.0110374	0.0222877	ENSG00000101363	MANBAL	63905
-0.0171776	0.43771	0.686924	0.559802	1.09016	-0.0874227	0.527367	1.19385	0.2311	1.94578	1.1279	0.716601	5.77019	0.545001	0.000396261	0.00832273	0.016806	ENSG00000119285	HEATR1	55127
0.216521	0.311112	-0.422137	-0.36174	4.03576	0.472959	0.693527	0.718198	1.33122	-0.140051	1.27718	0.635565	0.526059	0.544659	0.000920948	0.0138917	0.0280512	ENSG00000144152	FBLN7	129804
0.991956	0.600419			1.46978	0.0421253	0.397071	0.322512	0.752982	0.140584	1.44114	0.198427	0.837329	0.544605	0.000379028	0.00808877	0.0163335	ENSG00000124201	ZNFX1	57169
0.668242	0.618762	0.910248	-0.285986	1.36097	0.236165	-0.469207	-0.0743757	0.693394	1.05906	0.803148	0.889686	-0.234459	0.544289	0.000148394	0.00459157	0.00927168	ENSG00000100225	FBXO7	25793
0.598983	0.552749			2.09415	0.485131	-0.0209722	0.351679	0.658473	1.62811	-1.58085	0.647188	-0.638095	0.544202	4.21277e-05	0.00204089	0.00412114	ENSG00000183943	PRKX	5613
0.638383	0.419317	-0.637953	0.319177	0.90395	0.384075	0.658467		0.541002			0.73484		0.543615	8.20798e-05	0.00312185	0.00630391	ENSG00000122679	RAMP3	10268
0.482177	0.963574	0.671285	0.382806	2.12203	0.126768	-0.11359	0.681151	0.151672	0.494029	0.27259	1.07751	-1.28352	0.542803	0.000297746	0.00688551	0.0139038	ENSG00000078124	ACER3	55331
0.583544	0.987808	0.247502	-0.368303	0.0968667	0.257487	0.782066	-0.783703	1.59626	0.863078	0.237038	1.01219	-4.98058	0.542599	0.00487496	0.0395594	0.0798817	ENSG00000169515	CCDC8	83987
0.694822	0.583314	-0.355465	-0.463136	1.69621	0.627511	0.967237	0.0654654	0.856598	-5.33743	1.39323	0.582236	-1.43995	0.542051	4.72715e-05	0.00217319	0.00438829	ENSG00000249992	TMEM158	25907
0.461438	0.816354	0.558857	-1.61438	0.559721	0.140225	0.543563	0.313681	1.33098	-0.0854716	1.50325	0.805435	-0.75158	0.541805	0.00173733	0.0206935	0.0417861	ENSG00000141756	FKBP10	60681
0.377875	0.829605	-0.327847	-1.10318	1.53906	0.504154	0.475462	0.515284	0.986054	0.120843	3.85681	0.877467	-0.878293	0.541709	0.00309	0.0298058	0.0601865	ENSG00000142552	RCN3	57333
0.867062	0.970405	-0.603818	0.504719	0.0111231	0.827206	0.243666	0.595206	0.655126	1.44562	2.16522	0.0177148	7.10332	0.541417	0.00125124	0.0167092	0.0337407	ENSG00000115963	RND3	390
0.6463	0.489675			2.99477		0.338446	0.489008	0.280729	-0.00355061	1.57895	0.485536	0.549161	0.540777	9.95283e-05	0.00357138	0.00721164	ENSG00000244038	DDOST	1650
0.374515	0.400699	0.300822	-0.0304163	0.802525	0.575597	0.0190641	-0.0160273	1.80868	2.13963	0.179679	0.314173	-1.49619	0.540775	0.00405113	0.0352621	0.0712043	ENSG00000187244	BCAM	4059
						0.422619	-0.248449	0.796461	1.57832	0.252764	0.497048	-0.19794	0.540245	0.00170096	0.0203866	0.0411664	ENSG00000133195	SLC39A11	201266
0.314466	0.83776	0.349349	-0.0439112	0.98459	-0.0750912	0.356293	-0.290473	0.852733	0.815458	0.309451	1.63957	-0.468472	0.539463	0.00464145	0.0384106	0.077562	ENSG00000166548	TK2	7084
0.887437	0.710977	0.0776938	1.00908	0.360297	0.173854	0.542842	1.07227	1.11918	0.364325	0.330995	0.131144	-0.74945	0.538838	0.000162345	0.00477821	0.00964857	ENSG00000139190	VAMP1	6843
0.313238	0.212075	0.00396929	-0.135404	1.75144	0.84753	-0.244202	0.421467	0.832004	0.955548	1.73981	0.585081	-0.955495	0.538286	1.41941e-05	0.000971197	0.00196112	ENSG00000143537	ADAM15	8751
				-0.177207		0.589707		0.817589			0.545223		0.538256	0.00446841	0.0375641	0.0758527	ENSG00000222014	RAB6C	84084
1.00724	1.2047	-0.672674	-0.55709	2.77841	0.324962	0.446858	1.14198	0.546635			0.449654		0.538221	7.65928e-05	0.00300164	0.00606118	ENSG00000020633	RUNX3	864
							0.882742	0.43143			0.52421		0.537879	0.00657419	0.0470205	0.0949478	ENSG00000280758		NA
0.47288	0.656853	0.329851	-1.16771	0.631858	0.574259	0.300537	-0.725691	1.18862	1.1129	5.91086	0.84143	3.79283	0.53784	0.00670988	0.0476294	0.0961773	ENSG00000143878	RHOB	388
0.461632	0.960908				0.424687	0.0831415	0.948924	0.925501			0.419148		0.537348	0.000150202	0.00459398	0.00927656	ENSG00000234465	PINLYP	390940
0.00538138	1.31516	0.457863	-0.917001	1.43791	0.58443	0.730122	0.600168	1.34266	0.900712	0.296075	0.227751		0.537213	0.00145193	0.0183727	0.0370998	ENSG00000163521	GLB1L	79411
-0.0430903	1.14633	0.237231	0.126797	1.18559	0.201957	0.888313	-0.10116	0.93805	0.242277	0.034292	1.34017	1.21453	0.536976	0.00283698	0.0281614	0.056866	ENSG00000079691	CARMIL1	55604
0.90045	0.703625	-0.065796	1.10174	1.82729	0.207537	0.107702	-0.162405	0.144299	0.613836	0.630926	1.04195	-0.874135	0.536955	0.000528624	0.00988303	0.0199567	ENSG00000127603	MACF1	23499
0.338364	0.452677	0.913534	-0.64237	-0.149672	0.387991	0.795842	0.319928	1.10389	0.33053	1.704	0.586374	0.397291	0.536698	2.98525e-05	0.00163745	0.00330647	ENSG00000243279	PRAF2	11230
0.264877	0.361074			0.76201	0.999467	-0.0986252	0.061655	1.13112	0.227787	0.435103	0.680779	-0.872792	0.536294	0.000159998	0.00474558	0.00958268	ENSG00000126391	FRMD8	83786
						-0.140786	0.17352	0.668499	2.06672	0.646517	0.512384	0.0487999	0.53576	0.000836946	0.0131319	0.0265171	ENSG00000219200	RNASEK	440400
-0.113278	0.180907	0.167863	-0.47958	1.62134	0.528563	0.645704	0.854708	1.49432	0.338334	1.36286	0.456911	4.31071	0.535548	0.00196379	0.0222608	0.0449509	ENSG00000123975	CKS2	1164
0.582442	1.31496	0.510706	-0.958585	0.604962	0.626507	0.185779	0.346542	1.16863	-1.01518	0.439528	1.11533	-0.554361	0.535511	0.00293003	0.028803	0.0581615	ENSG00000134013	LOXL2	4017
		0.532875	-0.0717174	-0.358375	0.671308	0.536754	0.347172	0.737789	-0.399035	0.923721	0.83544	-1.89289	0.535155	0.000201081	0.00534586	0.0107948	ENSG00000152380	FAM151B	167555
0.640473	0.876795	1.84082	-0.58497	0.793247	0.401546	-0.247023	0.00457464	0.281452	0.69659	2.08131	0.637008	0.39681	0.534867	3.24629e-05	0.00173755	0.00350861	ENSG00000136868	SLC31A1	1317
0.598401	0.764232	0.0620136	-0.0228138	2.68769	-0.0118085	0.00778725	-0.0148232	1.17981	3.13751	-0.281708	0.729893	-1.5584	0.53473	0.00398152	0.0349311	0.0705358	ENSG00000164484	TMEM200A	114801
0.553799	1.4175	0.0628245	-1.32043	2.1975	0.663264	0.432126	0.216509	1.34741	0.561753	-0.490081	0.824027	-0.0490667	0.53458	0.00400637	0.0350102	0.0706957	ENSG00000115318	LOXL3	84695
0.152742	1.09707	1.02627	0.587924	-0.564061	0.367468	0.137982	-0.065902	0.779887	0.762501	0.990406	1.08833	1.38522	0.534575	0.000649226	0.0112651	0.0227475	ENSG00000109586	GALNT7	51809
0.197145	0.875433			0.997751	-0.152362	0.338665	0.0199646	1.09475	-0.221067	1.75733	0.876401	-0.854913	0.534547	0.003264	0.0308373	0.0622692	ENSG00000182667	NTM	50863
0.624375	1.38834			4.52609	0.218033	-0.0747441	0.325328	0.587002	1.07391	-0.224647	0.634179	-1.15562	0.534408	6.45199e-05	0.00266803	0.00538751	ENSG00000050405	LIMA1	51474
0.0661074	1.68751	0.0930682	-0.439577	1.79519	0.439487	0.154978		0.794828			0.907333		0.534254	0.00250755	0.0261676	0.05284	ENSG00000010671	BTK	695
0.206462	0.611923	-0.509038	0.112566	2.62331	0.489979	-0.0223187	0.240409	0.88376	1.65859	-0.380951	1.27948	0.0288409	0.534127	0.00724338	0.0498179	0.100597	ENSG00000164574	GALNT10	55568
0.443194	0.89844	-0.522229	-0.623431	3.67541	0.614591	-0.0146944	1.12362	0.814707	0.267247	0.873166	0.683426	-0.394224	0.534026	3.60699e-05	0.00185563	0.00374706	ENSG00000114353	GNAI2	2771
0.699365	0.519749	0.242234	-1.05492	1.26168	0.142938	0.414699	0.365764	0.960213	-0.226243	0.896743	1.03352	-0.118671	0.533915	0.000515909	0.00976176	0.0197118	ENSG00000198931	APRT	353
		-0.108759	-0.220195		0.756996	0.283316	-0.230442	0.801431			0.868263		0.533609	0.0017017	0.0203866	0.0411664	ENSG00000187492	CDHR4	389118
						0.558516	0.801916	0.683011			0.358632		0.531607	0.00182776	0.0212822	0.0429748	ENSG00000268603		NA
0.447692	0.434818	0.169995	-0.595588	2.17372	0.631818	0.313078	0.841529	1.03981	0.14381	-0.449707	0.734269	-0.970061	0.531331	3.3438e-05	0.00176133	0.00355664	ENSG00000139410	SDSL	113675
0.396072	1.78442	0.175305	0.708162	0.191467	1.0097	-0.203258	0.100481	0.847649	-0.248213	0.0654036	1.09389	-0.535091	0.530241	0.000813008	0.0129908	0.0262322	ENSG00000102547	CAB39L	81617
0.784807	0.431072	0.378263	0.0520909	1.85637	0.307462	-0.68816	0.283368	0.699627	1.35705	-0.392413	1.3261	0.556399	0.529885	0.00680422	0.0481189	0.0971658	ENSG00000118762	PKD2	5311
0.700661	0.597747	0.573157	0.473694	1.1415	0.103509	0.802235	-0.177968	1.06968	0.715292	-1.38649	0.4589	-0.796178	0.52988	2.747e-05	0.00154841	0.00312668	ENSG00000126947	ARMCX1	51309
-0.0359633	-0.0581044	0.702804	0.581235	0.598664	-0.117308	1.32334	0.437888	0.572681	3.97263	1.42708	0.105255	-0.0710244	0.528729	0.00506593	0.0404039	0.081587	ENSG00000022267	FHL1	2273
0.64507	-0.375054	0.115891	-0.0751549	-0.38412	0.383513		0.767957	1.2035	1.22529	0.513828	0.566215		0.528728	5.4037e-05	0.00237512	0.00479605	ENSG00000137812	KNL1	57082
							-0.229102	0.713304			0.577488	-1.17512	0.528307	0.00679113	0.048052	0.0970307	ENSG00000248690	HAS2-AS1	124906789
						0.532463	-0.0773013	0.635127	1.34857	0.108113	0.604472	-1.64134	0.528168	0.00214791	0.0234855	0.047424	ENSG00000161011	SQSTM1	8878
0.21467	1.1405	1.08468	-0.544458	1.81746	0.20986	0.608318	0.387497	-0.288827	1.03921	1.18205	0.846348	1.37478	0.527661	0.00127616	0.0168859	0.0340974	ENSG00000138698	RAP1GDS1	5910
0.15533	0.996463	0.599269	-0.29316	2.22986	0.490835	0.520684	0.322809	1.35761	-0.970946	0.108495	1.05365	-0.517785	0.527438	0.00504149	0.0403028	0.0813829	ENSG00000102359	SRPX2	27286
				0.599517		0.186194	-0.0788881	0.698763	0.761924	3.41868	0.38654	-1.29143	0.527372	0.00108265	0.0152885	0.0308718	ENSG00000239264	TXNDC5	81567
						0.0931349	1.27542	0.754132			0.45996		0.5272	0.00197461	0.0223643	0.0451599	ENSG00000227766		NA
0.508842	0.512405	0.313849	0.470216	-1.17189	0.87159	-0.00420057	0.0886146	0.070339	1.38705	2.64409	0.987309	-0.0487543	0.526891	0.00411322	0.0355925	0.0718715	ENSG00000112406	HECA	51696
0.513809	0.893932	-0.0833151	0.436881	2.73624	0.364984	-0.231324	0.060615	0.909084			0.902244	-0.402238	0.526766	0.000799535	0.0128177	0.0258825	ENSG00000109610	SOD3	6649
						0.281535	0.548411	0.306668			0.721625	-0.620352	0.526712	0.00442478	0.0373175	0.0753546	ENSG00000276075		NA
0.400515	1.59829	0.345157	-0.479338	2.56324	0.839261	0.0112029	-0.11768	0.962181			0.703786		0.526181	0.000170065	0.00488624	0.00986671	ENSG00000153208	MERTK	10461
0.471036	0.514951	0.95928	0.104494	1.45756	0.35626	0.640163	0.300951	1.05907	0.119039	-1.12771	0.575138	-0.497742	0.525366	3.27945e-05	0.00174125	0.00351609	ENSG00000101670	LIPG	9388
0.31412	0.461787	0.804791	-0.368434	0.456356	0.332695		1.19553	0.967015	0.23612	2.6572	0.230098	-0.458486	0.525152	0.000203107	0.00535992	0.0108232	ENSG00000146250	PRSS35	167681
0.0826647	0.803121	0.477531	-0.16149	1.25892	0.847479	0.275282	0.303075	0.388739	1.36919	-0.475579	1.12166	0.463488	0.525037	0.000933139	0.0140277	0.028326	ENSG00000134910	STT3A	3703
						0.262955	1.12339	0.47204			0.51958		0.525027	0.00320315	0.0304575	0.0615024	ENSG00000271155		NA
0.0343192	0.238961	0.264447	-0.661803	2.27167	1.2099	0.340455	0.510214	0.691081	1.43532	1.20806	0.298374	0.217182	0.524888	0.000830725	0.0130963	0.0264451	ENSG00000196526	AFAP1	60312
		0.583842	-1.30572	0.18336	0.535414	1.20204	-0.164744	1.02281			0.458702	-0.854478	0.524826	0.00337746	0.0314633	0.0635333	ENSG00000188729	OSTN	344901
						0.109608	0.549462	0.567783			0.631064		0.524791	0.005103	0.0405369	0.0818556	ENSG00000167617	CDC42EP5	148170
0.0912582	0.75598	0.666051	-0.453705	0.312275	0.852602	-0.158395	-0.128997	1.06221	0.840034	0.854058	0.999178	-0.0818541	0.524446	0.00133513	0.017495	0.0353275	ENSG00000164038	SLC9B2	133308
0.0464508	0.309708	0.0293159	0.180018	2.67704	-0.196721	0.528818	-0.135339	0.999628	0.541866	1.58381	0.955293	7.07268	0.52444	0.00393744	0.0346589	0.0699863	ENSG00000165355	FBXO33	254170
0.781245	1.25411	-0.232434	-1.24657	1.60756	0.253466	-0.0415247	0.990388	0.475806			0.993628		0.52389	0.00352174	0.0322397	0.0651011	ENSG00000101938	CHRDL1	91851
0.0824959	0.652808	0.574244	0.495891	3.37316	0.75524	-0.331811	0.184252	0.567051	0.906297	1.13347	0.641906	0.0313904	0.523553	0.000169827	0.00488624	0.00986671	ENSG00000128641	MYO1B	4430
0.692699	0.730043	0.789834	-0.530829	0.461375	0.172721	0.509326	0.419002	0.843242	0.933025	1.15139	0.316378	0.289425	0.523507	3.1922e-05	0.00171552	0.00346412	ENSG00000126522	ASL	435
0.385806	1.01364	0.233164	-0.0235741	2.67293	0.286592	0.122291	0.089834	0.840619	-0.309222	0.364104	0.949995	-0.695098	0.522287	0.000199991	0.00534142	0.0107858	ENSG00000067066	SP100	6672
-0.0886669	0.919475	0.537168	1.91709	1.22294	0.0529966	0.352983	0.654955	1.05828	1.17501	-0.375165	0.576065	1.2088	0.522206	0.000783203	0.0126847	0.025614	ENSG00000169118	CSNK1G1	53944
0.510174	1.01924	0.386243	-0.35476	3.16468	0.290041	0.179397	0.772056	0.98095	-0.443954	0.225628	0.710277	-0.322843	0.522118	6.33557e-05	0.00263631	0.00532347	ENSG00000120820	GLT8D2	83468
0.624833	-0.522777	-0.0540658	0.687879	1.36885	0.430609	0.268821	-0.12579	0.962012	0.941049	0.81354	0.603716	0.346831	0.521944	3.55064e-05	0.00184469	0.00372496	ENSG00000064787	BCAS1	8537
0.314822	0.248599	0.335785	0.146031	1.73989	0.143649	-0.226489	-0.149165	0.446653	1.08976	1.36912	1.16829	0.830604	0.521917	0.00201056	0.0226584	0.0457539	ENSG00000143162	CREG1	8804
1.10554	0.753252	-0.243214	-0.424153	1.84145	0.265169	0.48152	-0.126063	0.292479	1.0629	0.0426061	0.818233	-1.79862	0.521615	0.000820347	0.0130018	0.0262543	ENSG00000113758	DBN1	1627
0.740995	0.784811	0.0337814	-0.126641	3.03171	0.326633	-0.0124595	0.78125	0.548313	0.524794	-0.990932	1.18329	-0.248066	0.521506	0.00540568	0.0418397	0.0844863	ENSG00000130816	DNMT1	1786
0.822781	0.546414				-0.388125	0.0374914	0.519157	1.23891	0.356556	0.474224	0.691794	1.39151	0.521407	0.00350489	0.0321656	0.0649515	ENSG00000197989	SNHG12	85028
0.248746	0.0716451	0.434394	-0.304595	1.15628	0.327174	0.209655	0.435633	1.42993	0.259976	1.02639	0.616362	-0.869259	0.521251	0.000227353	0.00574836	0.0116076	ENSG00000100336	APOL4	80832
1.65688	0.113939	0.777073	1.46437	-0.137694	0.857967	0.42196	-0.0467887	0.435856	0.384588	-0.957919	0.480726	-2.43019	0.521204	0.00440317	0.0372515	0.0752215	ENSG00000107679	PLEKHA1	59338
				0.174688		0.78391	-0.114916	0.754613	-0.0551208	2.0126	0.31466	-1.90862	0.521127	0.00124975	0.0167061	0.0337343	ENSG00000224940	PRRT4	401399
0.731945	0.88466	-0.156598	0.220989	1.50111	-0.122397	-0.165444	-0.0957857	0.466208	0.505225	1.83315	1.02769	0.850983	0.520708	0.00238723	0.0252093	0.0509048	ENSG00000166801	FAM111A	63901
-0.0514469	0.74552	1.15063	-0.250889	0.744208	0.313374	0.0571267	0.214871	1.74906	0.242501	0.834821	0.475606	0.862036	0.520292	0.00585894	0.0438892	0.0886248	ENSG00000179630	LACC1	144811
						0.83768		0.719533			0.323132		0.519627	0.004818	0.0393322	0.079423	ENSG00000211890	IGHA2	NA
							0.720772	0.649681	0.312589	0.132486	0.552267	1.04794	0.519612	0.00494243	0.0397852	0.0803377	ENSG00000229689		NA
0.756309	1.02192	0.22754	-0.22347	1.83951	0.350358	-0.614183	-0.153715	1.24875	0.541116	0.24818	0.828246	5.12848	0.519519	0.00364204	0.0329471	0.0665297	ENSG00000012660	ELOVL5	60481
-0.0996189	0.390785	-0.394665	0.415052	2.73961	0.438386	0.426945	0.296585	0.951096	0.958642	0.629342	0.812988	-1.31065	0.519138	0.00155994	0.0192955	0.0389632	ENSG00000146094	DOK3	79930
0.236594	-1.06955	0.219255	-0.0506595	1.57142	0.567266	0.446363	0.809707	0.698764	0.635403	0.786057	0.798445	0.0860372	0.51861	4.34073e-05	0.00206713	0.00417413	ENSG00000149554	CHEK1	1111
0.842093	0.616429	0.0676685	0.323131	0.257963	0.0315448	0.0448728	0.103413	0.14415	0.858681	2.28094	0.954526	-0.284667	0.518419	0.00069024	0.0117314	0.0236891	ENSG00000070770	CSNK2A2	1459
0.704838	0.494211			1.2607	-0.330193	0.895864	0.23341	0.967007	0.317536	-0.422026	0.659613	1.64643	0.518039	0.000868205	0.0133053	0.0268672	ENSG00000058262	SEC61A1	29927
0.177827	1.04174	0.449852	0.441774	3.64965	0.493449	-0.603951	0.43188	0.491502	0.939606	0.270017	0.895848	0.344764	0.518038	0.00120939	0.0164219	0.0331604	ENSG00000156011	PSD3	23362
				0.521594	0.867949	0.254117	0.260428	0.603827	1.0366	0.598912	0.353996	-0.475462	0.517593	0.000177948	0.00496702	0.0100298	ENSG00000184949	FAM227A	646851
0.617146	1.13329	-0.0328899	-1.32108	4.44209	0.682878	0.209388	0.209953	0.513418			0.656275		0.517352	0.000210352	0.00541126	0.0109269	ENSG00000111348	ARHGDIB	397
1.13981	0.264914	0.192857	-0.503054	-0.00975949	0.0294113	0.44997	0.273732	0.203489	0.745973	2.67994	0.833378	1.78533	0.517346	0.00118654	0.0162448	0.0328029	ENSG00000255112	CHMP1B	57132
0.362741	1.12977	0.132882	0.141356	2.87339	0.632561	0.744231	0.454949	0.817899	1.85841	-0.172834	0.0954431	-0.802053	0.516516	0.000299823	0.00692147	0.0139764	ENSG00000164949	GEM	2669
0.762024	0.935096	-0.230799	0.0735689	1.8978	0.728274	0.518009	0.727313	0.799225	-0.179415	1.36534	-0.104882	-0.0399262	0.516176	0.00160416	0.0196617	0.0397026	ENSG00000141522	ARHGDIA	396
0.0569819	0.446233	-0.354823	-0.0586775	1.47808	-0.0606329	0.417209	0.551628	0.971766	2.29726	3.90781	0.348703	-0.326657	0.515895	0.00632442	0.0460215	0.0929306	ENSG00000162706	CADM3	57863
0.395117	-0.741651				0.704518						0.703623		0.515174	0.00210161	0.0232086	0.0468648	ENSG00000239819	IGKV1D-8	NA
0.215892	0.608742	-0.236902	-0.946222	1.19577	0.511102	0.319568	0.37004	0.929557	0.739031	1.33632	0.771395	-1.11076	0.514316	7.34721e-05	0.00292873	0.00591395	ENSG00000144567	RETREG2	79137
0.665305	0.826321	0.710546	-0.298192	1.3183	0.585622	0.268482	0.42726	0.63832	0.146782	-1.60246	0.822878	-0.197457	0.513897	0.000142445	0.00449126	0.00906914	ENSG00000198648	STK39	27347
0.0632084	1.15931	-0.202683	-0.00877587	5.20592	0.539582	0.49916	0.129294	0.928021	-0.327945	0.494484	0.969206	-1.92374	0.513858	0.00231531	0.024692	0.0498602	ENSG00000167601	AXL	558
0.419598	1.25843			1.00209	0.413573	0.174071	-0.246125	0.697858	-0.528815	0.19065	1.18724	-0.959543	0.513752	0.00270028	0.0274452	0.0554197	ENSG00000115183	TANC1	85461
1.01225	0.0626799			0.47762	0.176218	0.177209	0.788446	0.341244	1.69309	-0.963519	0.958497	-0.971569	0.513342	0.00482244	0.0393443	0.0794473	ENSG00000089693	MLF2	8079
0.169258	1.02512			0.278455	0.373357	-0.101232	0.121343	1.38666			0.642824		0.513242	0.00639998	0.0462709	0.0934341	ENSG00000187068	C3orf70	285382
0.869939	0.884844	-0.0939915	-0.238265	1.2664	0.386385	0.207021	0.855413	0.603948	6.24017	0.716401	0.0949521	-1.14998	0.51322	0.000631115	0.0110812	0.0223762	ENSG00000197457	STMN3	50861
0.0637262	0.0729703	0.609044	-0.692904	1.12001	0.394274	0.427455	1.19997	0.847852	1.22274	3.76157	0.180149	-0.0327998	0.512392	0.00187898	0.0216695	0.0437569	ENSG00000184117	NIPSNAP1	8508
-0.0287808	0.642302	0.695792	-0.653631	-0.589039	0.935415	0.821559	0.29516	0.314213	1.22503	1.19451	0.930633	0.673993	0.512256	0.00169941	0.0203866	0.0411664	ENSG00000124787	RPP40	10799
0.40868	0.789415	0.516353	-0.256683	4.56514	0.203421	0.483635	0.359934	0.4136	0.0474737	0.0315602	1.17515	-1.13905	0.51197	0.000947712	0.0141826	0.0286387	ENSG00000136193	SCRN1	9805
1.31564	0.856678	-0.0458434	0.0384816	0.530683	1.00378	0.779501	0.171873	0.844724	0.0162324	-2.94873	0.603962	-1.05709	0.511785	0.00471048	0.0387848	0.0783176	ENSG00000140526	ABHD2	11057
0.466414	0.327053	0.497756	-1.46861	1.95787	-0.0293226	0.114786	1.21194	0.680523	0.144818	0.876329	1.1832	-0.000912306	0.511248	0.00695717	0.0488414	0.0986247	ENSG00000185043	CIB1	10519
0.434068	0.406387					0.820661	-0.164698	0.662941			0.545089		0.510638	0.000859329	0.0132798	0.0268157	ENSG00000228812	LAMA5-AS1	101928158
0.113969	0.339191	0.871281	0.175559	0.413231	-0.262161	0.418775	0.437882	0.891887	0.686769	0.631934	1.16609	3.6262	0.51049	0.00168729	0.0202872	0.0409657	ENSG00000163577	EIF5A2	56648
1.0124	-0.164005	0.26657	-0.564715	0.308402	0.271996	0.116485	-0.176333	0.357153	1.19517	6.2032	1.04767	-0.391253	0.509954	0.00623012	0.0455891	0.0920574	ENSG00000266472	MRPS21	54460
0.373786	0.398005	0.671483	1.95507	0.329819	0.556955	0.785683	0.559592	0.177434	1.88346	-3.4093	0.573206	-0.480226	0.509466	8.75506e-05	0.0032922	0.0066479	ENSG00000110675	ELMOD1	55531
0.481342	1.14276	0.363739	0.203375	2.97501	0.72069	-0.300748	-0.198977	1.01017	0.732319	-1.04225	1.02272	-1.69407	0.509388	0.00655461	0.0470205	0.0949478	ENSG00000147251	DOCK11	139818
0.383991	0.256963	-0.37854	-0.225517	0.483062	0.645691	0.886208	-0.511683	0.744236	0.198291	1.21822	0.789492	-5.21793	0.509375	5.24307e-05	0.00232764	0.00470017	ENSG00000105245	NUMBL	9253
0.963314	0.83251					0.170493	-0.500438	0.818529			0.30718		0.509281	0.00596852	0.0442604	0.0893745	ENSG00000227039	ITGB2-AS1	100505746
0.383732	1.33085			0.385454	0.40578	0.672468	-0.160425	0.372526	-0.320893	0.773899	0.855965	-0.521121	0.509178	0.000151633	0.00461237	0.00931369	ENSG00000156642	NPTN	27020
0.324562	0.494845	0.612815	0.733196	-0.908878	0.00683534	0.711436	0.857264	0.795636			0.810451		0.509134	0.000173226	0.00492377	0.00994249	ENSG00000186462	NAP1L2	4674
0.481986	0.903092	0.441771	-0.112666	0.131744	0.103738	-0.266783	0.723073	1.0805			0.649556	0.064774	0.50861	0.000136069	0.00434179	0.00876732	ENSG00000152953	STK32B	55351
0.0102713	0.824378	0.200582	-0.104437	2.96883	0.398875	-0.260201	0.114263	0.235358	1.12916	1.91114	0.896985	-1.59921	0.507794	0.00624778	0.045668	0.0922167	ENSG00000132274	TRIM22	10346
0.462875	0.276768			-0.313977	0.10751	0.787709	1.44533	0.898093	0.256717	0.883812	0.395054	-1.10759	0.507718	0.000131688	0.00423235	0.00854631	ENSG00000169733	RFNG	5986
0.515773	0.943125	0.30494	-0.106971	1.20749	0.207339	-0.0227904	-0.0823587	0.727139	-0.812057	1.54473	1.31333	0.467885	0.507632	0.00570389	0.0431662	0.0871649	ENSG00000105971	CAV2	858
						0.277325	1.18531	0.917355	0.350061	0.748914	0.257484		0.507401	0.00338004	0.0314633	0.0635333	ENSG00000132207	SLX1A	c(79008, 548593, 124907837)
0.273621	1.17278	-0.588078	-0.448871	0.563251	0.831959	0.346759		1.06466			0.573009		0.507086	0.000602089	0.0107421	0.0216914	ENSG00000182866	LCK	3932
1.41315	0.739948	0.784253	-0.234792	0.212258	0.471581	0.243054	0.136946	0.218641	-0.456838	0.0778357	1.2227	0.095871	0.50672	0.00568905	0.043103	0.0870373	ENSG00000074527	NTN4	59277
0.36836	0.889827					1.00829	-0.0984287	1.16592	0.671575	0.240159	0.0556995	-1.16024	0.506684	0.00589394	0.0439776	0.0888033	ENSG00000233429	HOTAIRM1	NA
1.02578	0.439464	-0.557597	0.172717	-0.494154	0.535945	0.207336	0.158899	0.277497	0.64726	2.16693	1.28004	-0.857746	0.505812	0.00688651	0.0485199	0.0979756	ENSG00000172301	COPRS	55352
0.718016	1.08281	0.191373	0.281992	0.641482	0.486692	-0.237103	-0.319055	0.479406	1.13069	2.82874	0.522852	-0.989221	0.505396	6.70757e-05	0.00275479	0.00556271	ENSG00000139567	ACVRL1	94
0.44302	0.792435			0.241255	0.289349	0.0426361	1.37813	0.926873			0.412159	1.08651	0.505333	0.000239385	0.00595796	0.0120308	ENSG00000120278	PLEKHG1	57480
0.520706	0.984015	0.276183	-0.716735	1.12875	-0.298051	0.173232	1.22447	0.658803	0.620741	0.962925	0.724875	0.91377	0.505111	4.56393e-05	0.00211824	0.00427732	ENSG00000166997	CNPY4	245812
0.84085	0.568452	-0.621238	-0.621969	0.644425	0.253013	0.0713398	-0.23611	0.843274	1.66544	0.776276	1.15516	-2.77913	0.504384	0.006223	0.0455872	0.0920537	ENSG00000161677	JOSD2	126119
						0.377058	0.69636	0.223899			0.647508	0.426583	0.504237	0.00525271	0.0411491	0.0830919	ENSG00000269961	ERBIN-DT	NA
0.494043	-0.288559	-0.372093	-0.604777	0.949612	0.744352		0.383421	1.09329			0.569724		0.503725	0.000430996	0.00882876	0.0178278	ENSG00000105717	PBX4	80714
0.847774	0.515265	0.286167	-0.814569	0.70923	0.0110181	0.110333	0.0493991	0.714693	0.977532	0.320174	0.800785	-0.51185	0.50362	0.000117873	0.00399058	0.00805813	ENSG00000071553	ATP6AP1	537
0.508801	0.87093			2.57348	0.13473	-0.0759873	0.0538483	0.267079	0.272552	0.983519	0.918331	0.823288	0.503602	0.000644722	0.011215	0.0226463	ENSG00000153250	RBMS1	5937
0.481426	0.829893	0.557863	-1.01386		0.497644	0.503467	0.0522496	0.973122	0.139189	0.843881	0.549157	0.618643	0.503063	9.71948e-05	0.00353319	0.00713453	ENSG00000155254	MARVELD1	83742
0.212532	0.73281			-0.088101			0.696354	0.520181	0.246524	0.474297	0.777913		0.50268	0.000279724	0.00660974	0.013347	ENSG00000156970	BUB1B	701
						0.627179	0.702697	0.490915			0.42957		0.502314	0.0032358	0.0306581	0.0619075	ENSG00000277383		NA
-0.0275663	0.555345	0.259635	-0.185871	4.03949	0.381954	-0.0506397	-0.0451796	0.905268	1.38612	1.54044	0.613089	1.40549	0.501831	0.00211109	0.0232937	0.0470367	ENSG00000114405	C3orf14	57415
0.666655	0.737661	0.229675	-0.211677	3.91533	0.360391	0.2268	-0.303835	0.444738	-0.146146	0.42479	1.22633	-1.9831	0.501328	0.00193783	0.0220969	0.0446199	ENSG00000106823	ECM2	1842
						0.433438	0.342012	0.538147			0.548586	-1.06151	0.501256	0.00561173	0.0427928	0.0864108	ENSG00000272750		NA
0.173137	0.157888	0.214569	1.85786	1.49078	0.412426		0.14526	0.682423	0.750276	-0.0765477	0.701815	0.307391	0.501216	0.000207376	0.00540784	0.01092	ENSG00000067715	SYT1	6857
1.16711	-0.15488	0.15545	-0.799735	-0.0288401	0.299882	0.544822	0.0559241	0.387844	2.40594	1.28768	0.571225	-0.642196	0.501048	0.00287426	0.0284087	0.0573653	ENSG00000171148	TADA3	10474
0.568288	0.632594	0.456005	0.389797	1.30381	0.387118	0.413056	1.03099	-0.0265966	0.450828	0.971323	0.47657	0.21972	0.500914	9.40254e-05	0.00344777	0.00696204	ENSG00000254986	DPP3	10072
0.560186	0.805972	0.514517	-0.614398	0.311744	0.220965	0.263117	-0.277479	1.04887			0.560779		0.500901	0.000118148	0.00399058	0.00805813	ENSG00000205403	CFI	3426
-0.0480265	1.1621	0.252915	-0.901604	2.27741	0.596826	0.692887	0.752737	0.258435	0.345347	0.653428	0.906152	3.73512	0.500696	0.00174369	0.0206935	0.0417861	ENSG00000135823	STX6	10228
0.492207	0.641158			2.00611	0.278177	1.03044	-0.140049	0.708695	-0.118962	-0.606925	0.642755	0.690611	0.500585	0.00018171	0.00502289	0.0101426	ENSG00000169230	PRELID1	27166
0.281862	-0.203134			1.12247	0.428338	0.638806	0.338305	1.09596			0.472392	0.317406	0.500467	0.000406719	0.00844881	0.0170606	ENSG00000196118	CFAP119	90835
0.589071	0.749502	0.200621	-0.785968	3.63174	0.271172	0.0582601	0.814323	0.575968	0.715425	-4.90181	0.836222	-0.413853	0.500251	0.000421742	0.00870638	0.0175807	ENSG00000092621	PHGDH	26227
0.710164	0.831624			0.156709		0.195022	0.573858	1.00892			0.143764		0.499598	0.00242081	0.0255233	0.0515388	ENSG00000161955	TNFSF13	8741
0.252602	-0.527238					0.546186	0.574939	0.99322	0.598488	-0.0558803	0.739918	-0.438175	0.499572	0.000772796	0.0125609	0.0253641	ENSG00000214756	CSKMT	751071
0.346116	0.414088	-0.0710772	-0.109925	0.757762	0.347678		-0.127738	1.05591			0.775554	0.667029	0.499298	0.000525732	0.00987067	0.0199317	ENSG00000039068	CDH1	999
1.14486	0.78985	0.391878	-0.286902	0.450718	0.747292	0.442174	-0.997225	1.23745	0.920316	-0.464843	0.509541	-0.338064	0.499267	0.00655643	0.0470205	0.0949478	ENSG00000131831	RAI2	10742
						0.0767476	0.873618	0.530804	0.696974	1.22844	0.356721	-0.523025	0.499009	0.0033268	0.0312242	0.0630506	ENSG00000137331	IER3	8870
0.434697	0.78318	-0.587572	-0.92359	1.71807	0.490469	0.106839		0.897944			0.71302		0.498851	0.000782989	0.0126847	0.025614	ENSG00000153563	CD8A	925
						0.167155	-0.124057	0.839456	0.0955099	0.186379	0.696442	-0.572757	0.498549	0.00209063	0.0231451	0.0467366	ENSG00000277283		NA
0.293788	0.369785	-0.0680786	0.850053	0.324569	0.884133	0.0636931	-0.428243	0.785285	2.90733	0.0455302	0.873742	-1.05983	0.497876	0.000864559	0.013291	0.0268384	ENSG00000174125	TLR1	7096
0.237777	0.918372	-0.18848	-1.16113	0.612532	0.693334	0.919518	0.60657	0.47917			0.719621	-0.496703	0.497082	0.000264356	0.00639174	0.0129068	ENSG00000135472	FAIM2	23017
0.172645	0.93065	0.132399	-0.293869	0.669458	0.65706	1.00676	-0.526278	0.358228	1.35533	0.924317	0.752055	-0.554309	0.496996	0.00020651	0.00540784	0.01092	ENSG00000184304	PRKD1	5587
0.575912	0.73673	0.669348	-0.416619	-0.284319	0.342243	0.0824169	-0.231396	0.916764	0.532496	0.0540215	0.838158	-1.42115	0.496446	8.03916e-05	0.00307527	0.00620985	ENSG00000156535	CD109	135228
0.388608	0.821629			0.718416		-0.173859	0.801094	1.00188	-0.0191612	1.59626	0.208745	3.88087	0.496422	0.00253379	0.0262762	0.0530592	ENSG00000186716	BCR	613
0.706993	0.858246	0.277138	-0.0690909	0.136901	0.289449	0.40711	0.425637	0.549769	-0.406357	-0.0384669	1.44951	-1.90483	0.496343	0.00281065	0.0281219	0.0567861	ENSG00000114450	GNB4	59345
0.460581	-0.277936	0.97739	0.398403	1.64768	0.466248	0.250428	0.687251	1.03553	-0.122302	-4.67902	0.595231	-2.02687	0.495627	0.000164815	0.00481761	0.00972813	ENSG00000244405	ETV5	2119
0.142414	0.628471	0.436944	-0.347384	-0.0281488	0.402103	0.699601	0.739637	1.36153	0.590473	-7.90141	0.755878	-0.267125	0.495423	0.000424061	0.00874066	0.0176499	ENSG00000185274	GALNT17	64409
0.938795	0.268518	-0.10547	-0.405423	1.1833	0.225616	0.446852	0.162216	0.820516			0.45554		0.495178	0.000141351	0.00448303	0.00905252	ENSG00000100079	LGALS2	3957
0.347933	0.539719	0.849004	0.604112	-0.257153	0.144121	-0.213847	0.180262	0.268877	0.838866	1.09262	1.35446	-0.77304	0.495069	0.00399134	0.0349857	0.0706462	ENSG00000142875	PRKACB	5567
-0.116424	0.308179	0.296233	-0.910899	0.927174	0.352233	1.16501	1.01481	0.757975	0.484476	0.249545	0.956003	0.838655	0.494803	0.00223442	0.0240795	0.0486233	ENSG00000110711	AIP	9049
0.587821	1.01192	0.253081	-0.226889	-0.471327	0.352236	0.0842473	-0.520678	0.949289	6.8147	14.3132	0.647828	-0.843864	0.494376	0.00135895	0.0176504	0.0356412	ENSG00000152049	KCNE4	23704
0.131269	1.58763	0.406758	0.195504	1.13669	-0.577044	0.92032	0.745624	0.383135	1.75964	0.199107	0.664204	-0.469933	0.494084	0.00310757	0.0298264	0.060228	ENSG00000057935	MTA3	57504
						0.264466	1.05492	0.746997			0.365614		0.493837	0.00701696	0.0490744	0.0990952	ENSG00000255062	TIRAP-AS1	NA
0.518343	0.67418	0.544917	-2.59334	0.341858	0.995446	0.321462	0.598696	0.62752	-0.552322	1.12962	0.617616	-0.851999	0.493554	0.000107735	0.00375367	0.00757973	ENSG00000161091	MFSD12	126321
0.538628	1.29321	0.230478	-0.298522	0.977068	0.131587	0.487985	-0.157131	-0.0361294	1.54186	-0.0357755	1.30296	1.02478	0.492871	0.0052168	0.0410445	0.0828806	ENSG00000073921	PICALM	8301
0.931613	0.142538				0.668636	0.0921561	1.00192	0.634038	0.769007	0.532747	0.0232546		0.492353	0.00151256	0.0189056	0.0381759	ENSG00000197291	RAMP2-AS1	100190938
0.257989	0.721113	1.03978	0.186123	1.21855	-0.119015	-0.0590261	0.21204	0.492911	0.728411	2.14675	0.803895	-0.191627	0.49234	0.000252239	0.00621191	0.0125436	ENSG00000116977	LGALS8	3964
0.769966	0.616829	-0.434391	0.276903	1.01178	0.536087	-0.0354376	0.235359	0.672055	1.24163	-0.765267	0.999498	-0.461984	0.491394	0.00225145	0.0241403	0.0487463	ENSG00000144810	COL8A1	1295
0.372699	1.28692	-0.218351	0.277244	2.74575	0.285878	0.197121		0.910584			0.495439		0.491263	0.000353634	0.00778463	0.0157194	ENSG00000145649	GZMA	3001
0.898937	0.990346	-0.68226	0.886725	2.9119	0.333798	-0.0236828	0.842564	0.0815412	2.1149	0.255992	0.21406	-0.191098	0.49064	0.0063531	0.046133	0.0931557	ENSG00000183049	CAMK1D	57118
0.318766	0.45167	0.182349	-0.436918	1.64565	0.700601		1.06066	0.701148	0.828961	0.24429	0.375155	14.9332	0.489766	0.000103847	0.0036759	0.00742269	ENSG00000117399	CDC20	991
0.272356	0.451443	0.156609	-0.91689	2.84939	0.242334	-0.194912	-0.275789	0.715591	1.88825	0.81328	0.870032	-1.82316	0.489514	0.00654572	0.0470173	0.0949413	ENSG00000185551	NR2F2	7026
0.175991	0.768173			1.38076	0.627033	0.619275	-0.695436	0.744391			0.612662	-0.0340683	0.489486	0.000458224	0.00918801	0.0185532	ENSG00000102760	RGCC	28984
0.33168	1.46859	0.329457	-0.946464	1.28714	-0.0491079	-0.0544563	0.360164	0.27962	0.715785	1.48122	1.11969	0.336486	0.489463	0.00559831	0.0427928	0.0864108	ENSG00000153823	PID1	55022
0.398851	0.860568	0.310142	-0.648964	4.59678	0.722762	0.448549	0.488057	0.758289	0.544233	-0.734622	0.653904	1.93451	0.488844	0.000187083	0.00509926	0.0102969	ENSG00000134287	ARF3	377
0.674528	0.156427	-0.464644	-1.70925	1.01064	1.09774	-0.025802	1.30396	0.906967	0.332414	0.690273	0.553326	-0.541696	0.488553	0.00329361	0.0310067	0.0626113	ENSG00000125753	VASP	7408
	0.168208			1.23664	0.116516	0.417286		0.870246			0.340548		0.488393	0.00178436	0.0209607	0.0423255	ENSG00000124203	ZNF831	128611
						0.408985	0.317328	0.893286			0.320593		0.488107	0.00491613	0.0397422	0.0802509	ENSG00000113231	PDE8B	8622
0.872638	-0.152298			1.30756	0.133627		0.636713				0.32753		0.488078	0.00224308	0.024109	0.048683	ENSG00000130383	FUT5	2527
0.144642	0.455993	0.479072	0.84057	0.73763	-0.314047	0.253888	0.683765	0.204653	0.862243	4.71357	0.836492	0.93901	0.487721	0.00208553	0.0231272	0.0467005	ENSG00000111412	SPRING1	79794
0.837609	1.18116	-0.335676	0.82493	0.757314	0.617664	0.353151	-0.34148	0.893552	2.34661	-0.925564	0.362364	-1.79336	0.487712	0.00667625	0.0474938	0.0959035	ENSG00000149294	NCAM1	4684
0.627638	0.712921	0.640986	-1.12997	0.818763	0.264943	0.089414	-0.11421	0.0854052	1.51057	1.70822	0.820934	-3.98609	0.487195	0.00107412	0.0152357	0.0307651	ENSG00000162517	PEF1	553115
	2.08167				0.567698	-0.0272546	0.336251	0.865684			0.227045		0.487023	0.00718704	0.0495589	0.100073	ENSG00000178199	ZC3H12D	340152
0.296822	0.713161	0.819984	-0.656257	1.91209	0.527305	0.0167467	-0.175558	0.450655	0.115987	0.588933	1.21083	0.430656	0.486665	0.0033654	0.0314633	0.0635333	ENSG00000124299	PEPD	5184
0.982868	0.809755	0.340442	-0.864756	1.39506	-0.00702777	0.554168	0.653303	0.981604	-0.346492	0.395576	0.303541	-0.805775	0.486382	0.00092792	0.0139809	0.0282315	ENSG00000181830	SLC35C1	55343
0.638308	0.669516	-0.23985	-0.665593	2.65906	0.815681	1.28793	0.405524	0.851747	-0.243474	0.274152	0.0733117	-0.792692	0.485622	0.0071229	0.049373	0.0996982	ENSG00000119777	TMEM214	54867
0.630597	0.274695	-0.4476	0.0953903	4.61022	0.973037	-0.201275	0.489759	0.968996	-0.378015	1.72236	0.587715	0.322888	0.485126	0.00384227	0.0342527	0.069166	ENSG00000149781	FERMT3	83706
0.127939	0.735284	-0.479106	0.223993	1.6086	0.824579		0.45304	0.98318			0.375282		0.484576	0.00177401	0.0208946	0.0421922	ENSG00000133317	LGALS12	85329
0.076364	0.599135	0.540769	1.22226	1.42996	0.219911	-0.121609	0.238029	0.162736	1.55546	0.637446	0.904852	-1.35919	0.483963	0.00132338	0.0173927	0.0351208	ENSG00000133121	STARD13	90627
0.850071	0.367301	0.29704	-0.626724	1.45008	0.428036	0.107874	0.319104	0.760751	-0.0315785	1.21873	0.407972	1.42006	0.483738	0.000127816	0.00417552	0.00843157	ENSG00000173456	RNF26	79102
0.457181	0.844549	-0.402399	-0.754304	0.206583	0.847371	0.27855	-0.497736	0.998555			0.82365	-3.8561	0.483585	0.00247462	0.0259259	0.0523518	ENSG00000144668	ITGA9	3680
1.02934	0.658037	-1.0269	-0.793521	2.49692	0.425386	0.377697	0.0233156	0.567395	0.172154	0.517114	0.968015	-0.582166	0.482899	0.00625898	0.0457247	0.0923312	ENSG00000184216	IRAK1	3654
0.180292	0.0611174			0.48744	-0.00353779	0.307323	0.288942	1.07195	0.7565	-0.205662	1.00978	-1.63648	0.482507	0.00347109	0.0319524	0.064521	ENSG00000178149	DALRD3	55152
0.666491	-0.128186	0.686153	0.390488	0.965211	-0.149544	0.251022	0.194919	0.0559946	0.665432	0.537219	1.3122	2.24841	0.481233	0.00327152	0.0308863	0.0623682	ENSG00000105887	MTPN	136319
1.13775	0.667942	0.514704	-0.178012	2.63924	0.138486	0.192128	0.241356	0.582456	-0.511003	1.25507	0.313714	-0.338559	0.480544	0.000386301	0.00816522	0.0164879	ENSG00000175220	ARHGAP1	392
0.00690212	0.209705	0.0760312	0.799144	-0.77245	0.022751		1.28472	1.12738	1.59717	0.147921	0.702803	0.919372	0.48041	0.00716699	0.0495181	0.0999912	ENSG00000152503	TRIM36	55521
0.183359	0.194715	0.98195	0.906925	-0.135553	-0.062165	0.88254	0.279661	0.0412347	0.571196	0.295888	1.3042	1.60701	0.479454	0.00537899	0.0417864	0.0843786	ENSG00000118217	ATF6	22926
0.324926	0.891846	0.331373	-1.16766	0.642999	-0.222861	0.970278	0.136849	1.3625	0.311283	1.45219	0.298817	-2.5822	0.479259	0.00585604	0.0438892	0.0886248	ENSG00000104611	SH2D4A	63898
1.12335	0.473321	0.718672	0.520332	0.13727	-0.169679	0.0851892	0.0870387	0.776691	0.081144	-0.0765715	0.751906	0.107344	0.479178	0.00154493	0.0192017	0.0387737	ENSG00000156052	GNAQ	2776
0.696685	-0.119459			0.88732	0.758029	-0.082492	0.602344	1.02971			0.205573		0.478865	0.00249983	0.0261076	0.0527186	ENSG00000184163	C1QTNF12	388581
0.591538	1.13116			0.102249	0.811628	0.00918415	0.477311	0.408008	0.266641	0.854835	0.453586	-0.796759	0.47861	0.000258581	0.00630956	0.0127408	ENSG00000182022	CHST15	51363
0.313107	0.336027	-0.568843	0.422666	2.79778	0.180423			0.853778			0.775355		0.478193	0.00408294	0.035446	0.0715756	ENSG00000112799	LY86	9450
0.428777	0.985865	-0.483694	0.0825439	0.614736	0.128002	0.0490356	0.196417	1.01181			0.724067	-2.73501	0.478185	0.000662226	0.0113571	0.0229332	ENSG00000065320	NTN1	9423
0.569751	0.2793	0.352104	-0.314843	2.03397	-0.234608	0.913822	-0.0990443	0.923399	-0.799879	0.816088	0.894145	0.165377	0.47729	0.00646105	0.0466108	0.0941206	ENSG00000139433	GLTP	51228
0.112502	0.775085	0.674999	-0.585536	0.618904	-0.0339619	0.350965	0.00335611	0.593455	0.645751	1.15817	1.18604	-0.29273	0.477118	0.00357759	0.0325489	0.0657256	ENSG00000157800	SLC37A3	84255
-0.0347166	0.543846	0.183077	0.319258	-0.322165	1.0983		0.64466	1.08835	0.023478	2.38802	0.242164	-0.976597	0.476923	0.00722111	0.0497679	0.100496	ENSG00000119915	ELOVL3	83401
0.976038	0.724689	0.296976	0.746448	2.37302	0.0673111	-0.109103	-0.156768	-0.00563341	-0.0151653	0.264625	1.10927	0.925322	0.476892	0.00691062	0.0486124	0.0981623	ENSG00000150712	MTMR12	54545
0.809626	0.0561358			-0.053946		0.302593	-0.291968	0.869424	0.0910876	0.0244888	0.645871	-1.32018	0.475891	0.000869045	0.0133053	0.0268672	ENSG00000151327	FAM177A1	283635
0.584329	0.304643	0.323385	0.0615654	0.0544058	0.0227337	-0.132847	0.568984	1.20243	1.75025	1.18769	0.30722	0.811905	0.475647	0.00103741	0.0149681	0.0302248	ENSG00000070950	RAD18	56852
1.13018	0.42282	0.613251	-0.449937	1.71729	0.262133	0.269071	-0.108424	0.831804	-0.104564	-0.317942	0.402889	0.582343	0.475367	0.00117916	0.0161696	0.0326511	ENSG00000140650	PMM2	5373
0.0491336	0.975921	-0.193645	-0.438494	1.82026	0.389891	0.34305	0.105267	1.04307			0.770567		0.47528	0.00425105	0.0363351	0.073371	ENSG00000140368	PSTPIP1	9051
0.266786	0.0202503			1.92836	0.504734	0.385969	0.3958	0.648888					0.474657	0.00504342	0.0403028	0.0813829	ENSG00000288649	ACTL10	170487
0.610765	0.957295	-0.392371	-0.657483	0.536738	0.259736	0.269857	0.138978	0.803273	0.368849	0.644772	0.671881	-0.582063	0.474016	0.000145053	0.00453131	0.00915002	ENSG00000183853	KIRREL1	55243
0.661666	1.39581	-0.455002	-1.20525	1.21485	0.256579	0.901212	0.557139	1.01877			0.385267		0.473826	0.000619276	0.0109396	0.0220902	ENSG00000158714	SLAMF8	56833
0.87266	0.248687	-0.278716	-0.578702	1.35663	0.203647	0.796461	-0.0530388	0.451103			0.536991		0.473284	0.000435878	0.00888252	0.0179363	ENSG00000159618	ADGRG5	221188
0.546598	0.862683	-0.157779	-1.2658	2.7719	0.115837	0.363722		0.693421			0.641983		0.473278	0.000613097	0.0108655	0.0219405	ENSG00000117091	CD48	962
0.143555	1.12859	0.56107	-0.827561	5.68282	0.442767	0.40625	-0.476375	0.779423	0.267225	1.45325	0.670767	0.762751	0.472574	0.000207774	0.00540784	0.01092	ENSG00000104043	ATP8B4	79895
						0.44735	0.259044	0.783097	0.393445	0.65307	0.380916	0.943292	0.472488	0.0042103	0.03601	0.0727144	ENSG00000182774	RPS17	6218
0.11042	1.21662			1.01779		0.496709	0.544435	0.84887	-0.860174	1.00599	0.513486		0.472264	0.00104437	0.0150358	0.0303615	ENSG00000213185	FAM24B	196792
0.339074	1.54556	0.515572	-1.22547	1.62311	0.174887	0.251333	0.807137	1.14808	-0.183967	2.7022	0.251422	-0.162459	0.47214	0.00186524	0.0215484	0.0435124	ENSG00000125170	DOK4	55715
0.436108	1.06096	-0.311675	-1.0892	0.537835	0.900561	0.16209	0.587004	1.12186	0.0632752	0.0370058	1.02444	1.43013	0.471914	0.00727479	0.0499475	0.100858	ENSG00000148175	STOM	2040
0.360521	0.101149	0.119705	-0.419494		0.498486						0.795711		0.471522	0.00409135	0.0354726	0.0716293	ENSG00000229359	PIN1P1	5301
0.553423	0.706514	0.498105	-0.785963	2.01214	0.46767	0.0676485	0.215441	0.631298	-0.315201	-0.122833	1.05001	-0.0628774	0.47124	0.00174611	0.0206935	0.0417861	ENSG00000109814	UGDH	7358
						0.145084	0.210278	0.455936			0.676851		0.471144	0.0070459	0.049199	0.0993468	ENSG00000277511		NA
0.618281	-0.35157			0.532336	0.0117106	0.463816	0.325694	0.544212	0.409347	1.19125	0.564053	-0.0367275	0.470595	0.000463637	0.00924815	0.0186746	ENSG00000149476	TKFC	26007
0.27714	1.24828			2.13501	0.195801	0.615361	0.272816	0.497968	1.39303	-0.57521	0.542696	-2.84127	0.469613	0.000310829	0.00712599	0.0143894	ENSG00000110002	VWA5A	4013
0.501873	0.866608	-0.0424369	-0.873139	2.24447	0.419853	-0.0436952	0.996797	0.816705	-0.164579	0.573948	0.525963	0.0109182	0.469088	0.00021903	0.00560193	0.0113119	ENSG00000169188	APEX2	27301
0.0527118	1.16767			2.03245	-0.340695	0.783893	-0.100061	0.540068	0.963242	0.384526	0.763405	1.8483	0.469001	0.00541754	0.0418609	0.0845291	ENSG00000102805	CLN5	1203
0.114394	0.549407				-0.174147	0.134433	-0.0141894	0.900305	1.06343	2.08216	0.620026	-0.387616	0.468803	0.00560586	0.0427928	0.0864108	ENSG00000234741	GAS5	60674
				1.40243	0.214163	0.200941	0.526948	0.1999	0.192482	1.17831	0.581913	0.271699	0.468761	0.00174793	0.0206935	0.0417861	ENSG00000160336	ZNF761	c(388561, 110116772)
0.421189	1.11043	0.327002	-0.202524	1.18455	1.31687	-0.277385	-0.155902	0.24815	0.720986	-0.173862	0.792221		0.46865	0.0016389	0.0199289	0.0402422	ENSG00000138160	KIF11	3832
0.801558	0.984984	-0.583083	1.19884	2.77238	0.0908867	-0.0205741	0.466805	0.239144	0.86013	0.264037	0.69326	0.000283337	0.468524	0.00103545	0.014956	0.0302004	ENSG00000163637	PRICKLE2	166336
0.24398	0.588499	0.352385	-0.484947	1.15637	-0.248844	1.43892	0.663462	-0.0407453	0.78468	0.338299	1.02804	-0.813086	0.468013	0.00716688	0.0495181	0.0999912	ENSG00000112029	FBXO5	26271
0.57499	-0.477623	-0.0359254	0.17897	-0.0979561	0.387248	0.447258	-0.228619	0.560434	0.379533	1.05658	1.16365	-1.4715	0.467778	0.0020672	0.0229624	0.0463676	ENSG00000085117	CD82	3732
-0.155997	0.421245	-0.0190386	0.965427	2.89881	-0.0787672	0.427234	0.265251	0.669457	1.75882	0.348609	0.731943	2.21829	0.467586	0.00359767	0.0326868	0.0660041	ENSG00000122417	ODF2L	57489
1.1589	0.665814	0.0876226	-0.714433	2.97421	0.319598	0.126309	1.1211	0.356124	-0.21255	1.19891	0.222509	0.211532	0.467413	0.00517824	0.0409386	0.0826667	ENSG00000135506	OS9	10956
0.544201	0.730157	-0.387572	-1.1584	0.895951	0.391386	0.408959	0.825097	0.432986	-0.460727	1.14628	0.740959	-2.33804	0.467285	0.000172666	0.00491838	0.00993161	ENSG00000242802	AP5Z1	9907
0.131752	0.50962	1.30609	-0.549178	1.24607	0.446318	0.563189	-0.0674093	0.403437	0.67497	0.239914	0.802643	0.245016	0.466833	0.000149293	0.00459398	0.00927656	ENSG00000204856	FAM216A	29902
0.276193	0.458201	-0.203652	-1.06769	1.57712	0.622274	0.0564288	0.708919	1.17725	0.718377	1.62176	0.169544	-0.968941	0.466749	0.00337698	0.0314633	0.0635333	ENSG00000177239	MAN1B1	11253
0.449751	1.01247			2.76	0.479481	-0.000332825	0.181661	0.445915	0.269134	-3.42053	0.932713	0.177049	0.466407	0.00647691	0.0466746	0.0942493	ENSG00000172716	SLFN11	91607
0.990999	1.36432	0.351531	-0.684921	0.612012	0.158491	0.83726	-0.555806	0.324724	-0.144166	0.2069	0.766784		0.466023	0.00138642	0.0178327	0.0360093	ENSG00000126218	F10	2159
0.253723	1.1937			4.89835	0.363467	0.147781	1.26974	0.286988	-0.17618	1.00598	0.503538	10.9241	0.465937	0.000500827	0.0095517	0.0192876	ENSG00000059804	SLC2A3	6515
0.299309	0.125956	0.111636	-0.475427	0.483569	0.317571	0.200526	0.973311	0.722076	1.99949	0.263736	0.589753	0.439536	0.465773	0.00011994	0.00404083	0.00815959	ENSG00000153044	CENPH	64946
0.234183	0.69264	1.28856	0.288349	0.295402	0.307448	0.496203	0.428439	0.497414	0.581096	0.182768	0.578239	-0.137847	0.465357	0.000194817	0.0052561	0.0106136	ENSG00000102595	UGGT2	55757
0.433682	1.10715	0.534617	0.217778	2.04257	0.0737269	0.451182	0.679013	0.486357	0.917254	-1.3199	0.602972	-0.647221	0.465192	0.000293346	0.00681939	0.0137703	ENSG00000106003	LFNG	3955
0.827858	1.03698	-0.561303	-0.614892	1.0704	0.440155	0.167732	0.196589	0.895652			0.494981		0.465009	0.000730877	0.0121422	0.0245187	ENSG00000028137	TNFRSF1B	7133
-0.205284	0.588384	-0.126949	-0.141554	1.00428	0.68829	0.206095	1.03914	0.769789	0.859722	0.695191	0.691057	0.651721	0.464755	0.00176042	0.0207899	0.0419808	ENSG00000097046	CDC7	8317
0.326238	0.556368	0.704053	0.0154206	-0.381676	-0.326888	0.18577	1.04664	0.532424	0.13512	2.35414	0.903857	1.03786	0.464734	0.00400157	0.0350102	0.0706957	ENSG00000152778	IFIT5	24138
-0.0455168	0.332789	0.598275	1.39735	-0.642698	0.152576	0.522201	0.563298	0.781482	0.569497	0.053258	1.11948	1.44317	0.464492	0.00484051	0.0394187	0.0795976	ENSG00000102078	SLC25A14	9016
0.367276	1.87822	0.351934	-0.720193	2.57304	0.0287445	0.159591	-0.0439033	0.097234	0.304169	1.51774	0.831691	1.03634	0.46445	0.00571412	0.0432189	0.0872714	ENSG00000145860	RNF145	153830
						0.134323	0.845133	0.736449	0.805771	-0.0177359	0.372715	-1.09241	0.464048	0.00448841	0.0377083	0.0761439	ENSG00000168000	BSCL2	26580
0.66011	0.0889928	-0.0757926	-1.2051	1.31068	0.516796	0.606805	0.486128	0.52364	2.1868	0.713971	0.235261	-0.212717	0.463137	0.000214801	0.00551026	0.0111268	ENSG00000103549	RNF40	9810
0.654281	-0.089961	1.00952	-0.0578888	0.965616	0.556051			0.359424			0.342266		0.46309	0.0010693	0.0152132	0.0307198	ENSG00000126262	FFAR2	2867
						0.0046526	0.839388	0.677399	0.392247	-0.352031	0.580444	-0.252486	0.463083	0.0040382	0.0351726	0.0710236	ENSG00000204344	STK19	8859
	0.653386	1.26074	-0.921372	0.59785	0.02812	0.378241	0.184808	0.6995	0.21077	1.9678	0.471145	3.12078	0.462521	0.00100716	0.014713	0.0297098	ENSG00000187815	ZFP69	339559
0.496454	-0.0454568	-0.374064	-0.557869	1.35422	0.565891			0.599039			0.618536		0.46246	0.00109009	0.0153444	0.0309848	ENSG00000204897	KRT25	147183
0.110123	0.808601	-0.022938	0.608614	0.588631	-0.101822	0.440494	1.314	1.05905	0.439901	-0.0458731	0.655616	1.35012	0.461965	0.00102861	0.0149059	0.0300992	ENSG00000042088	TDP1	55775
0.130804	0.0514726	-0.153343	-1.20105	1.27469	0.768591	0.217678	0.175658	1.15491	0.722862	0.892183	0.88252	-0.598332	0.461499	0.00493652	0.0397852	0.0803377	ENSG00000104915	STX10	8677
0.612572	1.14175	0.269306	0.144903	1.15536	0.292355	0.394023	-0.283255	0.551331	-0.259047	1.08984	0.468094	4.87614	0.461269	0.000271454	0.00650412	0.0131337	ENSG00000164683	HEY1	23462
0.602183	-0.512477	0.0948379	-0.237923	1.23372	0.905947						0.405249		0.46092	0.00225371	0.0241451	0.0487559	ENSG00000157005	SST	6750
0.32844	0.0748579	0.108479	-0.169732	1.5438	0.0568002		1.06806	0.451013	1.00558	-0.252823	0.741702		0.46089	0.000337946	0.0075515	0.0152486	ENSG00000101447	FAM83D	81610
-0.0985264	0.807275	-0.507621	0.108413	1.07398	0.776543	0.42901	0.100411	0.856846	0.406238	1.70047	0.589378	-0.981922	0.46064	0.00152295	0.0190176	0.0384019	ENSG00000166839	ANKDD1A	348094
0.445786	0.485972	0.838625	-0.867873	0.405915	0.419377	0.602233	0.0262464	1.02232	-0.307525	0.185191	0.505699	-1.8642	0.460544	0.000175324	0.00495415	0.0100038	ENSG00000147439	BIN3	55909
0.895626	0.399986	-0.424538	0.719469	2.71028	-0.0232395	-0.251875	0.387267	0.334502	0.442884	0.342741	0.718214	-1.06506	0.460506	0.00107087	0.0152192	0.0307319	ENSG00000163872	YEATS2	55689
0.795169	0.858998	0.369085	-0.63769	1.38013	-0.38813	1.05763	0.52362	0.494419	0.857185	0.410907	0.277294	-0.965156	0.460353	0.00143202	0.018225	0.0368014	ENSG00000123130	ACOT9	23597
-0.0132371	1.19264	1.02108	-0.00186837	1.15592	0.879111	0.0138159	1.03292	0.257232	1.07861	-1.02171	0.574897	-2.01338	0.460325	0.00258982	0.0267437	0.0540032	ENSG00000134198	TSPAN2	10100
0.299478	0.486578	0.437251	0.770973	1.40788	-0.0290932	0.181475	-0.211249	0.552532	1.93315	0.758758	0.54288	-0.113892	0.459843	0.000239683	0.00595796	0.0120308	ENSG00000153558	FBXL2	25827
0.314443	1.36127	-0.0596165	-0.150087	1.53145	0.0266829	0.160247	0.699509	0.299654	0.740943	1.46409	0.692528	-1.01652	0.459779	0.000347578	0.00767688	0.0155018	ENSG00000186470	BTN3A2	11118
0.23888	0.42698	1.13519	0.665381	-0.207309	0.481541	0.894193	-0.310315	0.929581	-0.439543	-0.127956	0.591994	-0.270458	0.458746	0.000263402	0.00639174	0.0129068	ENSG00000242265	PEG10	23089
0.559298	0.36514	-0.144603	-1.31832	1.68447	0.151237	0.893122		1.06366			0.340553		0.458419	0.00626738	0.0457357	0.0923534	ENSG00000130876	SLC7A10	56301
0.0317981	0.345612	0.390325	0.851571	1.87588	0.618382	0.327557	0.321206	0.0280205	0.184587	3.40596	0.676493	-0.133731	0.458351	0.000406703	0.00844881	0.0170606	ENSG00000072609	CHFR	55743
0.247215	0.0463998			0.866299		0.0209668	0.802495	0.812498	4.88217	0.312904	0.353473		0.45833	0.000876288	0.0133429	0.0269432	ENSG00000263874	LINC00672	NA
0.458226	0.733032			0.244475	0.590721	0.666833	0.485288	0.591591	0.070422	1.97037	0.211431	3.68515	0.458053	0.000525491	0.00987067	0.0199317	ENSG00000242732	RTL5	340526
0.983806	0.964743	-0.176406	-0.545705		0.195755	-0.153764	1.26802	0.653471	0.618174	1.2325	0.27925	1.75129	0.457711	0.00235925	0.0250133	0.050509	ENSG00000189190	ZNF600	162966
0.342063	-0.611796	0.506736	0.182142	1.1327	0.364239						0.667778		0.457294	0.00276748	0.0278722	0.0562819	ENSG00000276180	H4C9	c(8294, 554313)
	0.207465			0.538073		-0.0209123	0.41167	0.677621			0.48014	0.274676	0.457224	0.00390011	0.0344051	0.0694738	ENSG00000235919	ASH1L-AS1	645676
-0.0815371	0.742747	-0.160531	-0.735059	1.16575	0.463201	0.319002	0.0865981	1.12359	0.391556	1.8433	0.753314	-1.13927	0.457169	0.00710507	0.0493307	0.0996127	ENSG00000160410	SHKBP1	92799
0.200675	0.166151	0.50371	-0.702684	3.2145	0.00218171	0.18765	-0.242202	1.02353	0.681492	1.2532	0.66306	-0.836629	0.456752	0.00460976	0.0382676	0.0772733	ENSG00000136279	DBNL	28988
						0.241017	-0.266732	0.512597	0.226112	1.42344	0.537633	0.30771	0.456605	0.00557217	0.0426803	0.0861837	ENSG00000234127	TRIM26	7726
0.461132	0.536085	-0.0423936	-0.265262	2.78	-0.0306292	-0.346281	-0.0763221	0.770284	1.29638	1.17625	0.858207	2.53388	0.456062	0.00516179	0.040864	0.0825162	ENSG00000039560	RAI14	26064
0.246728	0.339746	0.649324	-0.758581	0.838178	0.222384	0.261163	-0.296642	1.25009			0.601464		0.454109	0.000540061	0.0100188	0.0202309	ENSG00000113361	CDH6	1004
0.50612	0.104368	0.218113	-0.127285	1.20963	0.136498	0.742246	0.0721989	0.593128	1.03878	-0.93988	0.754124	-1.58031	0.454044	0.000364576	0.00792042	0.0159936	ENSG00000105251	SHD	56961
-0.0220926	0.757157	0.370278	0.19465	0.628909	0.732686	-0.139676	0.358034	1.19213	0.335019	-0.485986	0.769998	-0.101959	0.453954	0.00494002	0.0397852	0.0803377	ENSG00000011426	ANLN	54443
0.578116	-0.389044				1.03478	0.465772	0.203719	0.564578			0.310968		0.45378	0.00169699	0.0203854	0.0411639	ENSG00000188897		400499
0.187376	-0.609746	0.451549	-0.33282	3.24261	0.856154	0.267377	0.277249	1.02225			0.424109		0.453721	0.00105129	0.0151027	0.0304966	ENSG00000145936	KCNMB1	3779
0.919286	1.05705	-0.0491907	-0.0973459	1.32682	0.642794	0.102581	0.158019	0.18586	0.968522	-0.540798	0.587904	0.285958	0.452788	0.000373427	0.00802083	0.0161964	ENSG00000151693	ASAP2	8853
	-0.130317			0.74671	0.517029	0.0830863	-0.233866	1.05592			0.489315		0.452482	0.00399566	0.0349857	0.0706462	ENSG00000274020	LINC01138	NA
						0.590892	0.482837	0.0212965	0.392457	2.05064	0.472884	0.157593	0.451555	0.0055954	0.0427928	0.0864108	ENSG00000170632	ARMC10	83787
						1.14494	0.203873	0.524766	-0.374257	-0.300278	0.552013	0.760361	0.450592	0.0044357	0.03736	0.0754406	ENSG00000275180		NA
0.264887	0.325484	0.0682753	-1.83228	0.585514	0.888879	0.554367	0.577573	0.733447	-0.210837	0.108316	0.749119	-0.54136	0.450209	0.000366315	0.00793683	0.0160267	ENSG00000168884	TNIP2	79155
0.766662	0.855497					0.526429	-0.589191	0.454734			0.311751		0.450154	0.00401724	0.0350591	0.0707943	ENSG00000258498	DIO3OS	64150
0.892123	0.401372			0.826433	0.276328	0.500249	0.564186	0.700894	-0.41373	-0.842211	0.400909	-0.719023	0.449985	0.000645492	0.011215	0.0226463	ENSG00000197157	SND1	27044
	1.16878	0.483452	1.0027	0.23681	0.409257	-0.22569	-0.179555	1.09621	0.149708	0.268468	0.580407	3.01845	0.449334	0.00174914	0.0206935	0.0417861	ENSG00000198538	ZNF28	7576
0.815573	-0.425721			-0.666025	-0.0827075	1.34849	0.442249	0.342544	0.871619	0.998042	0.404949	-1.79507	0.44918	0.00349717	0.0321656	0.0649515	ENSG00000181026	AEN	64782
0.885716	0.45264			1.83294	0.244743	0.0688567	0.236301	0.557861	0.727285	1.24482	-0.0686662	-0.192759	0.449151	0.00703974	0.0491818	0.0993122	ENSG00000125734	GPR108	56927
0.824881	1.40974	0.310403	-0.837231	1.09606	0.288932	-0.180541	0.0584657	0.193563	-0.277397	2.81327	0.698677	-0.975975	0.448608	0.00578781	0.0435036	0.0878462	ENSG00000173706	HEG1	57493
0.610729	0.020789	-0.435443	0.454564	-0.509947	0.734809	0.354573	0.768407	0.398019			0.665068	8.40138	0.448546	0.000692526	0.0117402	0.0237069	ENSG00000135378	PRRG4	79056
0.675382	0.0515775			-0.338263	0.362339	0.260095	-0.263457	0.591785	0.357851	0.133523	0.850657	0.255372	0.448226	0.000843983	0.0131687	0.0265915	ENSG00000163584	RPL22L1	200916
0.457364	1.42275	-0.313389	-0.64033	3.40767	0.545806	0.0305818	-0.0178035	-0.00262994	0.632219	0.549884	0.890128		0.448207	0.00463873	0.0384106	0.077562	ENSG00000017427	IGF1	3479
-0.00101438	0.658318	0.014178	-0.39816	1.64393	0.404495	0.30822	0.155859	0.917272			0.651716	1.34022	0.448194	0.00182549	0.0212757	0.0429616	ENSG00000133106	EPSTI1	94240
0.330495	0.716549	-0.274411	-0.770266	1.04713	0.67056	1.76101	0.141929	0.152917			0.584922		0.44683	0.000907259	0.0137163	0.0276972	ENSG00000147642	SYBU	55638
-0.0191532	0.343161			1.3903		0.51165	0.48756	0.776385	0.349778	1.19708	0.417095	-0.709807	0.446536	0.00116645	0.0160951	0.0325006	ENSG00000225783	MIAT	440823
0.525455	0.950386	-0.596991	-0.0370178	1.07447	0.201299	-0.174437	0.309777	0.754981	0.124327	0.661479	0.964451	-0.572713	0.445972	0.00298283	0.0291133	0.058788	ENSG00000148737	TCF7L2	6934
0.238057	0.895561			2.712	-0.119929	-0.0241423		0.607389			0.63583		0.44597	0.00333621	0.0312746	0.0631524	ENSG00000171115	GIMAP8	155038
0.103941	0.144712	1.23055	0.364772	2.19386	0.117032	0.291335	0.271555	0.49095	0.792904	-0.703096	0.89984	1.78058	0.44594	0.00161744	0.0197697	0.0399206	ENSG00000180964	TCEAL8	90843
0.476238	0.848053	1.0496	-0.174066	1.23361	1.05172	-0.0591852	0.166161	0.361287	0.359362	-1.46626	0.801394	0.419857	0.44593	0.00392325	0.0345569	0.0697802	ENSG00000151491	EPS8	2059
0.259243	-0.430916	-0.204046	0.317297	0.176818	0.295124		0.804795	1.31869			0.52231		0.445601	0.00462246	0.0383252	0.0773895	ENSG00000137078	SIT1	27240
0.216739	0.0836699	-0.0256223	-0.211403	0.858756	0.421088	0.418319	0.966768	0.493042	-0.217645	1.5354	0.645974		0.445511	0.000284808	0.00667941	0.0134876	ENSG00000144554	FANCD2	2177
0.172047	0.438994			-0.856513	0.564271			0.8553			0.541962	-4.08316	0.444799	0.00327769	0.0309225	0.0624415	ENSG00000182048	TRPC2	NA
0.435743	-0.0257513			1.60657	0.445308	0.483527	-0.607922	1.02899			0.221509		0.444238	0.00310037	0.0298058	0.0601865	ENSG00000185101	ANO9	338440
0.0554662	0.906161	-0.182079	0.106744	3.02864	-0.186787	0.129078	0.64674	0.992207	0.0040147	0.601773	0.87847	0.937193	0.444115	0.0070971	0.0493307	0.0996127	ENSG00000119397	CNTRL	11064
0.255976	0.936902	-0.242918	-0.564089	1.02847	1.19507	0.509987	0.712083	0.506702	1.31145	-0.0409988	0.346941	-0.523243	0.444062	0.000472793	0.00934741	0.0188751	ENSG00000092096	SLC22A17	51310
0.00161369	1.33353	0.367619	-0.360972	1.41212	0.256592	0.40704	0.0396018	0.861653	-0.260741	0.924128	0.804805	0.749952	0.443527	0.00228377	0.024408	0.0492868	ENSG00000136098	NEK3	4752
0.621076	0.345891	0.80734	1.00361	1.49262	0.414557	-0.16532	0.251144	0.218766	1.85766	-0.842049	0.460361	0.329475	0.44202	0.000435949	0.00888252	0.0179363	ENSG00000179218	CALR	811
0.41816	-0.0847093	-0.305849	-1.17413	0.761662	0.0449179	0.817633	0.0990325	1.05034	0.480481	1.61863	0.463828	-2.04744	0.440959	0.000370313	0.00797977	0.0161134	ENSG00000159714	ZDHHC1	29800
-0.171533	0.234966			0.913679	0.628996	0.0538178	0.996634	0.451213	0.111934	1.02703	0.730261	-0.132049	0.440244	0.00538787	0.0417867	0.0843793	ENSG00000168393	DTYMK	1841
0.642691	0.44204	-0.493429	-0.34634	2.15937	0.514726	-0.01332	-0.464766	0.955258			0.569896		0.44021	0.00335611	0.031439	0.0634842	ENSG00000166819	PLIN1	5346
0.412261	0.821068	-0.154082	-1.47157	-0.542919	0.135247	0.200498	0.616406	1.16538	1.59649	0.748983	0.535621	-1.51833	0.439477	0.000862155	0.013291	0.0268384	ENSG00000166546	BEAN1	146227
0.46462	0.447004	0.124006	0.269408	0.654047	0.631016	0.060491	-0.0344374	0.622937	0.213837	1.46312	0.416547		0.43864	0.000549645	0.0101474	0.0204905	ENSG00000169282	KCNAB1	7881
0.0133801	0.850358	0.121594	0.414013	1.13568	0.214235	-0.187743	1.47806	0.703442	1.23291	1.69452	0.123825	-0.700767	0.438334	0.00526435	0.0411537	0.0831011	ENSG00000125864	BFSP1	631
0.183651	0.444851			4.40792	0.122103	0.658037	0.711586	0.0520759	-0.339127	1.2997	0.617048	-0.116788	0.436837	0.00134736	0.0175708	0.0354804	ENSG00000177963	RIC8A	60626
0.0651356	0.291516	0.0211157	0.365148	2.40433	0.258732	0.271194	-0.191586	0.501718	1.62679	0.749391	0.719835	-0.288897	0.435433	0.000708654	0.0119223	0.0240745	ENSG00000116830	TTF2	8458
0.308847	-0.281608			2.88657	0.463233	0.157105	0.125515	0.970862	0.0613828	-0.64581	0.752922	-0.21183	0.434329	0.0047464	0.0389392	0.0786294	ENSG00000101294	HM13	81502
0.22432	0.775361	0.366754	-0.90329	1.02402	0.398395	0.195338	0.874324	0.539987	2.57757	-3.95536	0.766833	-0.021522	0.433938	0.00212761	0.0233667	0.0471841	ENSG00000117114	ADGRL2	23266
0.731383	1.06103	-0.0710197	-1.14818	0.164638	0.608215	0.0877932	0.410161	0.770827	-0.207549	0.594199	0.534617	-0.419887	0.433561	0.000635953	0.0111367	0.0224883	ENSG00000116337	AMPD2	271
0.355131	0.95758	-0.296363	-0.373899	1.9084	0.321539	0.560033	0.0178331	1.14657			0.34144		0.433437	0.0013896	0.0178563	0.0360569	ENSG00000160883	HK3	3101
0.379794	0.292764	-0.408829	-0.577192	0.493391	0.967247						0.567738		0.432949	0.00474233	0.03893	0.0786107	ENSG00000139515	PDX1	3651
0.262463	1.02816	-0.417661	0.292724	1.86204	-0.0118971	0.0464269	0.566018	0.979481	-0.246152	0.474649	0.829079	-1.14019	0.432731	0.00498622	0.0399818	0.0807346	ENSG00000151474	FRMD4A	55691
0.622604	0.318839	0.210887	-1.18122	-0.498919	0.408024			1.20928			0.447232		0.432514	0.00337633	0.0314633	0.0635333	ENSG00000120280	TASL	80231
0.843982	0.832312	-1.42134	0.724909	2.39159	0.079396	0.43228	0.0777171	0.322901	0.331892	0.224283	0.58044	0.410653	0.432277	0.00524143	0.0411491	0.0830919	ENSG00000134954	ETS1	2113
0.701719	0.494314	0.0286803	-0.713137	3.96002	0.367534	-0.0262613	-0.0641959	0.412689	-0.059836	0.914336	0.667316		0.431547	0.000556177	0.0102112	0.0206193	ENSG00000185339	TCN2	6948
0.00731422	0.763618			1.00953		-0.208685	0.172777	0.78527	0.801442	0.78037	0.567629	-0.0238703	0.431091	0.00377906	0.03378	0.0682115	ENSG00000117228	GBP1	2633
0.265404	0.793238	0.0918459	0.637806	3.73793	0.631618	-0.070007	-0.0422603	0.337564	0.661481	0.817941	0.592598	-2.63796	0.430868	0.000402244	0.00840847	0.0169791	ENSG00000185585	OLFML2A	169611
0.602023	0.158416				0.0181196	0.316446	0.588325	0.658968			0.35402		0.430471	0.00160389	0.0196617	0.0397026	ENSG00000166707	ZCCHC18	644353
0.501441	1.31069	-0.276685	0.379516	2.27913	0.324512	0.30493	-0.451955	0.981118	-1.26282	0.2863	0.617005	-0.477179	0.430402	0.00149465	0.0187347	0.0378307	ENSG00000102445	RUBCNL	80183
-0.0165996	0.752546	-0.435603	-0.219854	1.11177	1.0082	0.472947	0.145687	0.87548			0.490472	-0.396131	0.429448	0.0055823	0.0427333	0.0862907	ENSG00000198846	TOX	9760
0.376306	0.983846	0.185377	-1.08131	1.152	0.0116163	0.19224	0.399056	0.444745	0.814976	2.0977	0.548205	1.88343	0.429334	0.000659025	0.0113315	0.0228815	ENSG00000106245	BUD31	8896
0.441393	1.2115			-0.477748		0.0226511	0.233994	0.585535	0.193742	1.38265	0.482158	0.161416	0.428933	0.00252667	0.0262622	0.053031	ENSG00000232956	SNHG15	285958
0.565314	0.285278	0.709185	0.964263	0.67488	0.168376	0.123415	0.715641	0.205874	1.88316	-0.00626594	0.377447	1.57464	0.428206	0.000718442	0.0120108	0.0242533	ENSG00000181894	ZNF329	79673
0.417417	0.432785	0.687049	0.231536	0.137088	0.698845	0.44662	0.379986	0.302433	0.018859	-0.4821	0.697813	0.349771	0.427776	0.000532683	0.00991702	0.0200253	ENSG00000129566	TEP1	7011
0.35935	0.911981	-0.21468	-0.774742	0.74845	0.696992	-0.100538	0.0868754	1.21015	0.0595873	0.305482	0.561624	1.18414	0.427729	0.00507431	0.0404057	0.0815907	ENSG00000054598	FOXC1	2296
0.246429	-1.11804			-0.213799	0.406505	0.149213	0.395	0.621277	0.39096	1.38524	0.890792		0.427522	0.00364788	0.0329471	0.0665297	ENSG00000161179	YDJC	150223
0.454583	0.277762			0.890121		0.219459	-0.111764	1.06023			0.355664		0.427314	0.00419453	0.0359359	0.0725648	ENSG00000233493	TMEM238	388564
0.762589	0.148158					0.412373		0.684302			0.169315		0.426652	0.00710829	0.0493307	0.0996127	ENSG00000250392	LINC02502	100996694
0.686757	-0.508495	-0.0943368	-0.165593	2.15957	0.327021	0.000599664		1.01561			0.345847		0.426428	0.00237505	0.0251206	0.0507257	ENSG00000105122	RASAL3	64926
0.799945	-0.511202	-0.112529	-0.336171	1.34014	0.400105	0.0105262	0.312338	0.720451	0.471167	0.363949	0.514467	1.14558	0.424902	0.000689396	0.0117314	0.0236891	ENSG00000157368	IL34	146433
0.15542	0.531834	0.464448	0.511483	0.0446816	0.227044	-0.217609	1.31639	0.480048	0.699114	0.363172	0.828949	2.4133	0.424268	0.00108027	0.0152885	0.0308718	ENSG00000149480	MTA2	9219
0.85148	0.319644	0.317312	-0.486352	1.3693	0.534263	0.0118	0.286577	0.479982	0.573978	0.418448	0.299088	-2.07893	0.424252	0.000664946	0.011389	0.0229977	ENSG00000169180	XPO6	23214
-0.0765826	0.107505	0.546508	-0.245082	0.670892	0.556311	0.64677	0.449483	0.180234	-0.136659	1.30492	0.871837	0.536789	0.422707	0.00273943	0.0277072	0.0559488	ENSG00000169976	SF3B5	83443
0.328688	0.969396	0.458627	-0.958904	0.475996	0.0452853	0.0522523	0.927373	0.00227304	1.14321	0.311287	0.976918	0.898156	0.42256	0.00488007	0.0395594	0.0798817	ENSG00000169379	ARL13B	200894
	0.259757	-0.87732	0.46344	0.720919	0.49073	0.537229	0.626818	0.711221	5.85667	-5.25156	0.452889	-1.69273	0.42189	0.00273447	0.0277072	0.0559488	ENSG00000102383	ZDHHC15	158866
	-0.197917	0.225527	1.44458	0.624563	0.397875		-0.447352	0.6111	1.74837	0.65595	0.276121	-0.778327	0.42175	0.00336921	0.0314633	0.0635333	ENSG00000205054	LINC01121	400952
0.595469	0.706182					-0.152824	0.0972397	0.488401	-0.453871	0.159472	0.70665	-0.071063	0.42161	0.0020666	0.0229624	0.0463676	ENSG00000245556	SCAMP1-AS1	728769
0.66404	0.68986	0.957014	1.09136	2.47353	-0.26781	0.544123	0.688583	-0.0568216	0.932728	-0.782517	0.395121	2.20446	0.421603	0.00492976	0.0397797	0.0803266	ENSG00000135148	TRAFD1	10906
0.0738196	0.96632	0.39167	-0.212824	0.844707	0.13995	0.240196	0.613364	0.755099	1.82079	3.50577	0.295721	-0.810545	0.421197	0.000952221	0.0142032	0.0286803	ENSG00000162595	DIRAS3	9077
0.708225	0.836126			1.42852	-0.102441	0.375387	-0.0740036	0.439799	0.147271	-4.69703	0.672967	-8.2255	0.420831	0.00159176	0.0195639	0.0395051	ENSG00000181418	DDN	23109
0.644505	0.268106	0.477679	1.00887	0.945105	-0.511377	0.0584425	0.677139	0.256998	1.18374	-0.0104593	0.647683	-1.06733	0.420309	0.00148853	0.0186756	0.0377114	ENSG00000111667	USP5	8078
0.440075	1.0375	0.613744	-1.17919	1.4589	0.492321	-0.154916	0.788297	-0.123836	0.564328	1.19035	0.626341		0.419973	0.00153743	0.0191499	0.0386692	ENSG00000196839	ADA	100
0.431249	0.424476			4.84408	0.304231	0.421735	0.814732	0.284019	1.04474	0.275694	0.199176	-1.09344	0.419695	0.0013976	0.0179244	0.0361946	ENSG00000135446	CDK4	1019
0.112255	-0.0327615	0.50364	-0.618762	1.5575	-0.37062	0.0725118	1.01202	0.784637	1.14218	0.93267	0.63131	-0.265345	0.419627	0.00657245	0.0470205	0.0949478	ENSG00000125991	ERGIC3	51614
0.322558	-0.715952			2.2418	0.561444	0.278371	-0.574004	0.736235			0.494045		0.419321	0.00159011	0.0195617	0.0395007	ENSG00000198417	MT1F	4494
0.635146	0.405291	0.265703	-1.09493	1.86224	0.13519	0.362966	0.267077	0.670503	-0.365946	0.549742	0.51888	-0.717509	0.419152	0.0011945	0.0162951	0.0329045	ENSG00000118292	C1orf54	79630
0.54528	0.138852	0.166172	-0.0948065	0.596514	0.19292	0.395238	1.2029	0.497198	-0.737137	0.440288	0.598395	-1.97097	0.419084	0.000918488	0.0138703	0.0280081	ENSG00000140104	CLBA1	122616
0.424057	0.499081	0.0492504	-0.691402	2.285	0.455418	0.389854	-0.450655	0.399689	-0.324647	1.95903	0.704372	-0.214039	0.418962	0.000902476	0.0136596	0.0275826	ENSG00000091136	LAMB1	3912
0.255761	0.558915			1.52606	0.303773	0.0621525	0.951654	1.08001	-0.820762	0.170037	0.336572		0.418161	0.00591821	0.0440844	0.089019	ENSG00000239713	APOBEC3G	60489
0.504141	0.348359	-0.450945	-0.899566	0.669186	0.869343	0.332817	0.0101322	0.465335	1.20285	4.24534	0.268038	-2.30163	0.416033	0.00128922	0.0170111	0.0343502	ENSG00000074370	ATP2A3	489
0.12575	0.760186	0.193247	-0.3603	1.18407	0.099487		0.28576	0.631658			0.861408		0.415068	0.00695789	0.0488414	0.0986247	ENSG00000087494	PTHLH	5744
0.462589	0.83037	-0.409368	0.601086	4.29864	0.722462	-0.548249	0.0561467	0.551417	0.252253	-0.337933	0.640916	0.708781	0.414855	0.00125625	0.0167593	0.0338418	ENSG00000162433	AK4	205
0.635384	0.107798	-0.73154	-0.318608	0.954752	0.482949	-0.04856	0.297359	1.03361	1.19647	1.21397	0.319972	-8.1659	0.414518	0.0060787	0.0448519	0.0905689	ENSG00000197093	GAL3ST4	79690
0.173236	0.645269	0.380807	0.00902036	2.52962	-0.0958639	0.485698	0.0168971	0.639605	0.469308	0.379994	0.50125	0.218129	0.414478	0.000454395	0.00912501	0.018426	ENSG00000170522	ELOVL6	79071
0.249981	0.29744			0.913767	1.06373	0.431657		0.4463			0.234823		0.41245	0.00374807	0.0335707	0.0677889	ENSG00000206579	XKR4	114786
0.331487	-0.0315853	-0.0465894	-1.10835	0.202385	1.08968	0.385429	0.499436	0.352891			0.697539	-2.07838	0.412008	0.00259298	0.0267437	0.0540032	ENSG00000160190	SLC37A1	54020
0.261185	0.291317	0.242229	-0.0716889	1.60007	-0.206336	0.642138	1.21795	0.3539	0.310335	0.0957453	0.641256	-0.0217953	0.41196	0.000688659	0.0117314	0.0236891	ENSG00000111602	TIMELESS	8914
0.61841	0.10847	-0.128571	-1.39295	1.1965	0.420036	0.185672	-0.0980077	0.499127	-0.372622	0.884847	0.81591	-3.97086	0.411436	0.00213089	0.0233667	0.0471841	ENSG00000108784	NAGLU	4669
0.318648	0.596486			0.90529	0.572491	0.151525	0.786104	0.324164	0.601802	0.550673	0.307221	-0.370604	0.411404	0.00203362	0.022804	0.0460478	ENSG00000145012	LPP	4026
0.994005	0.605442	-0.418023	-0.725152	1.3416	-0.228758	0.29167	0.0895976	0.636775	0.590418	0.349091	0.587856	-0.341064	0.411236	0.00675428	0.0478422	0.096607	ENSG00000177045	SIX5	147912
0.0815185	0.988444	0.63849	0.734463	0.826007	-0.182571	0.164441	0.290555	0.455	0.527045	-0.0830111	0.90735	-0.256059	0.410576	0.00380683	0.0340053	0.0686664	ENSG00000165806	CASP7	840
0.502744	0.692069	0.606811	0.683627	1.32138	-0.133708	-0.364543	-0.112597	0.467385	0.56137	0.448096	0.621046		0.409884	0.00112833	0.0157326	0.0317685	ENSG00000178852	EFCAB13	124989
0.49635	0.345072	-0.571276	0.679753	1.17029	0.648708	-0.306391	0.893692	0.377479	0.395191	0.418596	0.60448	-1.37208	0.408743	0.00119157	0.0162893	0.0328928	ENSG00000135631	RAB11FIP5	26056
0.66404	0.180393	0.362423	0.552155	0.0482256	-0.368624	0.483157	-0.0235752	0.20621	0.819177	0.2765	0.834701	1.37321	0.40861	0.003714	0.0332881	0.0672182	ENSG00000163728	TTC14	151613
0.480722	0.425234	0.806608	0.284038	1.66316	0.423186	0.272346	0.0484532	0.546016	-0.376235	0.806357	0.284304	-0.129303	0.407927	0.00110898	0.0155445	0.0313888	ENSG00000159202	UBE2Z	65264
0.457271	0.51968	-0.719643	-1.07181	1.93906	0.202553		0.175775	0.809866			0.619888		0.407465	0.00520967	0.0410445	0.0828806	ENSG00000105246	EBI3	10148
0.437176	0.462715	0.0833906	-1.29985	0.516655	0.197787		0.612842				0.671646		0.407286	0.00523945	0.0411491	0.0830919	ENSG00000125726	CD70	970
0.889664	0.62209	0.699786	0.337014	3.10942	0.0748434	-0.186048	-0.32603	0.354173	-0.489563	0.947274	0.498885	-0.559839	0.40593	0.00245136	0.0257636	0.052024	ENSG00000135916	ITM2C	81618
0.303746	0.64638	0.0504971	0.224524	1.37699	0.694364	0.201319	-0.056874	0.667933	-0.165099	-0.415209	0.55213	-2.08295	0.40494	0.00115752	0.0159884	0.0322852	ENSG00000182013	PNMA8A	55228
0.251163	1.04335	0.0327546	-0.338823	1.94639	0.238538	-0.00635156	0.532971	0.893612	-0.487778	0.065161	0.770427	-0.864589	0.404864	0.00364866	0.0329471	0.0665297	ENSG00000116729	WLS	79971
0.427473	-0.173068	0.630736	0.093955	1.63946	0.223611		0.335457	0.316156			0.486499		0.404555	0.00301037	0.0292959	0.0591568	ENSG00000133169	BEX1	55859
0.107233	0.417513	-0.269966	-0.855031	0.101674	0.673467	0.536522	0.75748	0.892996			0.669261	-0.144289	0.404513	0.0047568	0.0390005	0.0787531	ENSG00000104783	KCNN4	3783
0.661901	-0.0715224			0.917624	0.350543	0.060392	-0.525623	0.319746	0.329251	1.0319	0.506709	-0.47419	0.403665	0.00221366	0.023909	0.0482791	ENSG00000135835	KIAA1614	57710
0.287407	-0.0747721	-0.398543	-0.145008	0.790774	0.121184	0.223257	0.136503	0.921863	1.09014	1.93093	0.482463	-0.168449	0.403536	0.00132871	0.0174281	0.0351924	ENSG00000172005	MAL	4118
0.527763	-0.0953705	0.0479679	-0.684185	1.81128	-0.00839164	0.430278	0.202599	0.919093	1.47253	0.857317	0.316356	-0.609301	0.403333	0.00144417	0.0183269	0.0370072	ENSG00000182916	TCEAL7	56849
0.362255	0.311303	0.48699	-2.0923	1.01663	0.455773	0.270846	0.782706	0.769874	-0.597322	0.21217	0.520585	-0.445315	0.403093	0.00109511	0.015386	0.0310688	ENSG00000099949	LZTR1	8216
0.207363	0.475427			3.14777	-0.239381	0.476943	-0.375232	0.462065	0.957478	1.77651	0.450142	0.00281559	0.402483	0.00204747	0.0228772	0.0461956	ENSG00000126561	STAT5A	6776
0.352948	0.918116	-0.0467639	-0.679182	1.11731	0.451896	0.323504	-0.11922	1.05625	-0.823176	1.62755	0.311898	-2.09688	0.40247	0.00664434	0.0473414	0.0955958	ENSG00000108405	P2RX1	5023
0.705626	0.681707	-0.431296	0.27899	-0.368256	0.254529	0.612745	1.11721	0.195008	0.751147	2.15543	0.201877	-1.6314	0.402429	0.00136838	0.0176864	0.0357139	ENSG00000140451	PIF1	80119
0.317287	0.944611	-0.168869	-0.244771	0.588163	-0.0759268	0.313274	-0.204563	0.976383	1.35981	-0.164761	0.67247	-4.15432	0.401902	0.00274275	0.0277072	0.0559488	ENSG00000105655	ISYNA1	51477
0.587371	0.77929	0.194724	2.0403	0.0420132	-0.0419818	-0.304481	0.00440841	0.0144611	0.52048	1.21345	0.755536	-0.990553	0.401755	0.0044391	0.037365	0.0754506	ENSG00000170949	ZNF160	90338
0.687119	0.900871	-0.719671	0.00617707	-0.726646	0.841891	0.126709	0.139686	0.623874			0.476008		0.400978	0.00182542	0.0212757	0.0429616	ENSG00000126895	AVPR2	554
1.15702	-0.232804	0.88715	0.0383322		-0.0141117	0.524999	-0.409847	0.284259	0.176736	0.306987	0.49517	-1.15127	0.400601	0.00528262	0.0412237	0.0832425	ENSG00000099260	PALMD	54873
0.16175	-0.0241076			-0.0278556		0.390596	1.14746	0.443268	4.63889	1.65473	0.216252	-4.77318	0.400407	0.00296142	0.0289517	0.0584617	ENSG00000240891	PLCXD2	257068
0.474852	-0.349984	0.0282632	-0.395227	1.88635	-0.0796613	0.72895	-0.126096	0.585172	0.855471	0.598065	0.530701	-2.10749	0.400043	0.00137272	0.0177079	0.0357573	ENSG00000046653	GPM6B	2824
0.0383056	0.567353	0.178525	0.162893	1.24657	0.275447	-0.0431647	0.470603	0.443563	3.29656	-0.00643773	0.685674	-0.0311642	0.399782	0.00145192	0.0183727	0.0370998	ENSG00000177425	PAWR	5074
0.703919	0.580277	0.35991	1.01976	-0.117414	0.0302499	0.449045	-0.133209	-0.0689362	1.83021	2.465	0.138216	-0.537254	0.399534	0.00578527	0.0435036	0.0878462	ENSG00000110925	CSRNP2	81566
0.212734	-0.227414	0.478666	-0.828454	1.27024	0.476805	-0.0877602	0.0944713	0.489341	1.5266	2.46629	0.455136	-2.60133	0.399131	0.0020007	0.0225828	0.0456011	ENSG00000120913	PDLIM2	64236
0.0567407	0.147849	0.392704	0.603006	2.06945	0.60685	0.329945	-0.094885	0.519462	1.24482	-1.62204	0.588833	-4.77097	0.397548	0.00410899	0.0355925	0.0718715	ENSG00000061337	LZTS1	11178
0.687854	-0.0109262	0.831498	-0.625183	-0.228339	0.0136814	0.253524	0.41032	0.278135	1.9839	1.29579	0.366351	1.19911	0.397389	0.00143984	0.0183069	0.0369668	ENSG00000088876	ZNF343	79175
0.420255	0.743668			-0.747837	0.56295	-0.124876		0.521587			0.555611		0.397132	0.00368718	0.0331597	0.0669588	ENSG00000181234	TMEM132C	92293
0.505404	0.441768			0.456711	0.833546	-0.0386939	0.568221	1.08366	-0.0819472	0.184854	0.169193	0.629584	0.39698	0.00268646	0.0274425	0.0554142	ENSG00000083812	ZNF324	25799
0.647065	-0.0837647			1.39663	-0.199808	0.834082	0.406746	0.678253	-0.241701	-0.409922	0.398366	-0.317972	0.396451	0.00231592	0.024692	0.0498602	ENSG00000110080	ST3GAL4	6484
0.223016	0.625676	-0.114004	-0.7606	1.96877	0.00557753	0.245252	0.674622	0.866687	1.55019	0.681943	0.363094		0.395917	0.00155138	0.0192458	0.0388628	ENSG00000168404	MLKL	197259
0.520454	-0.577211	0.206705	-0.406227	1.12069	0.377525	0.220292	0.290458	0.821403	-0.615722	-0.091814	0.640581	-5.7896	0.395453	0.00101706	0.0148085	0.0299027	ENSG00000123453	SARDH	1757
0.449077	-0.0477457	-0.631938	-0.0347215	0.22187	0.952053	0.128604	-0.135181	0.655015	-0.143856	1.71257	0.602841	-0.265307	0.394238	0.00175674	0.0207648	0.0419302	ENSG00000163485	ADORA1	134
0.713959	0.611437	0.355827	0.268004	-0.279964	-0.41523	0.320269	0.382109	0.226409	0.545773	0.517525	0.773667	0.0472975	0.393838	0.00370679	0.0332459	0.0671329	ENSG00000198824	CHAMP1	283489
0.192154	0.417293	0.306888	-0.892584	0.235999	0.696147	0.377068	0.696587	0.87271			0.256277	-0.00349809	0.393266	0.00209264	0.023148	0.0467425	ENSG00000102057	KCND1	3750
0.565674	-0.85304			0.522046		-0.287458	0.173557	0.645523			0.598599		0.39113	0.00676453	0.0478893	0.0967021	ENSG00000089505	CMTM1	113540
-0.0717081	0.536768	-0.622243	0.551912	0.901826	0.134689	0.540422	0.0810707	0.73868	1.10461	0.616077	0.674977	0.963286	0.390728	0.00576642	0.0434603	0.0877589	ENSG00000183496	MEX3B	84206
0.62402	0.489439	-0.28504	0.394191		0.181934	0.199524		0.345235			0.565086		0.390484	0.00439751	0.0372323	0.0751826	ENSG00000111404	RERGL	79785
0.347557	1.28948			3.42178	0.221625	-0.110071	0.519985	0.410105			0.420503	-0.384171	0.389761	0.00647354	0.0466746	0.0942493	ENSG00000184347	SLIT3	6586
0.187666	0.921441	-0.667468	1.3077	1.76196	0.271069	0.596301	-0.135464	0.580474	0.246884	-0.28168	0.580148	0.580218	0.38937	0.00219232	0.0237364	0.0479305	ENSG00000136141	LRCH1	23143
0.290833	0.907234	-0.0293247	-0.701782	-0.0984275	-0.105004	0.776656	0.343176	1.17768	0.829631	0.574959	0.410787	-1.50121	0.389238	0.00206406	0.0229624	0.0463676	ENSG00000082458	DLG3	1741
0.597395	0.806143	0.0484118	0.133097	-0.0111629	0.545886	-0.188458	-0.029791	0.53648	0.235082	0.0698878	0.634095	0.320895	0.387772	0.00213028	0.0233667	0.0471841	ENSG00000157483	MYO1E	4643
0.254687	0.560027	0.16939	-0.269538	0.450059	0.116822	0.30969	1.52197	0.449197	0.629227	-0.279104	0.573405	3.89078	0.387544	0.00141083	0.0180591	0.0364665	ENSG00000161800	RACGAP1	29127
0.711513	0.202551	0.720164	-0.419161	1.86759	-0.225301	0.349049	0.167236	0.602147	0.813102	8.83692e-05	0.273319	1.55734	0.387298	0.00174243	0.0206935	0.0417861	ENSG00000102226	USP11	8237
0.89489	-0.309881	0.46082	0.773795			0.352114	-0.247319	0.165893			0.414589	-1.11542	0.386575	0.0052048	0.0410445	0.0828806	ENSG00000257337	TNS2-AS1	283335
0.147097	0.496951	-0.419418	0.369203	0.578999	0.561109		-0.328462	0.528598			0.66706	-1.12242	0.386545	0.00425541	0.036349	0.073399	ENSG00000127074	RGS13	6003
0.296662	0.256375	-0.176586	-0.0133829	1.84609	0.305187	0.976716	0.168038	0.203769	0.53172	0.74582	0.398649	-0.595383	0.386221	0.00267403	0.0274093	0.0553472	ENSG00000171302	CANT1	124583
0.493459	0.525035	-0.700721	-0.885742	1.8407	0.537958	0.165973		0.677727			0.430214		0.384742	0.0041877	0.0359359	0.0725648	ENSG00000176194	CIDEA	1149
0.147543	0.354879	-0.170936	-0.736141	0.0848508	0.433986	0.765899	0.228159	0.618371	-0.293626	0.54822	0.73019	-2.08229	0.3839	0.00227637	0.0243486	0.0491667	ENSG00000166166	TRMT61A	115708
0.3541	-0.37973	-0.180477	0.377531	0.033241	0.388053	-0.257496	0.128022	1.02393	1.51557	0.389478	0.521603		0.381891	0.00215043	0.0234937	0.0474404	ENSG00000181634	TNFSF15	9966
0.388166	0.0575118	-0.770193	-0.548923	1.11187	0.591833	0.319509	0.0630953	1.15013			0.42326		0.381103	0.00484017	0.0394187	0.0795976	ENSG00000185338	SOCS1	8651
0.675197	0.781198	0.164283	-0.618834	1.57933	-0.0378259	-0.321569	0.279893	0.519668	1.37968	0.262563	0.366802	-1.37204	0.380085	0.00257995	0.0266715	0.0538575	ENSG00000130202	NECTIN2	5819
0.500337	0.769479	0.683205	0.592313	0.847803	0.0100802	0.0243695	0.0814828	0.51873	0.0243843	0.26991	0.383844	1.02795	0.379579	0.00168401	0.0202845	0.0409602	ENSG00000156875	MFSD14A	64645
0.288545	0.631413			-0.617515	0.0475128	0.946073	0.467533	0.146502	0.000841035	0.107749	0.729175	-1.28805	0.379357	0.00364533	0.0329471	0.0665297	ENSG00000126106	TMEM53	79639
-0.0767273	1.10819	0.0933393	0.750888	0.731776	0.637125	-0.258633	0.0497729	0.737678	0.905073	-0.209379	0.627031	0.883837	0.378975	0.00622944	0.0455891	0.0920574	ENSG00000143079	CTTNBP2NL	55917
0.0709637	0.309954			0.723976	-0.196961	0.539503	0.31406	0.580235	2.25156	0.2885	0.467153	0.572901	0.378914	0.00418509	0.0359359	0.0725648	ENSG00000112852	PCDHB2	56133
0.263229	0.409239	0.727189	-0.122554		-0.00226218	-0.116659	-0.0859278	0.933189	0.434733	0.483591	0.497183	0.063486	0.378784	0.00268579	0.0274425	0.0554142	ENSG00000212978	C2orf74-DT	339803
0.476054	-0.0485224	0.000842579	1.22503	-1.03223	-0.305387	0.295946	0.699655	0.728771	0.781169	0.319002	0.692677	-0.52595	0.378686	0.00656386	0.0470205	0.0949478	ENSG00000198825	INPP5F	22876
0.0150552	0.996759	-0.612094	-0.0889689	1.34174	0.724338	0.408527	0.596916	0.72023	-0.231828	1.69682	0.218086	-2.30755	0.378369	0.00605116	0.0446985	0.090259	ENSG00000140853	NLRC5	84166
0.112275	-0.308861	0.322746	1.16725	0.196231	-0.0407757	0.812611	0.207457	0.582045	0.863313	-0.235811	0.608241	0.239686	0.376801	0.00309182	0.0298058	0.0601865	ENSG00000112249	ASCC3	10973
0.492318	-0.345394			-0.273957		-0.0922683	0.662456	0.747344	0.246732	0.64061	0.436677	-1.32378	0.376585	0.00629164	0.0458623	0.0926091	ENSG00000180198	RCC1	1104
0.813332	1.07603	-0.233195	-0.109092	0.859357	0.219387	0.173806	0.800812	0.703101	-1.96799	0.528447	0.229823		0.376498	0.00599255	0.044389	0.0896342	ENSG00000108771	DHX58	79132
0.332009	1.03696	0.445918	0.604371	0.830888	0.563446	1.20086	-0.698602	0.52881	0.908115	-0.301453	-0.00936838	0.691353	0.376309	0.00724237	0.0498179	0.100597	ENSG00000118690	ARMC2	84071
0.498514	1.27923	-0.155883	-0.209149	0.743189	0.821744	0.304775	0.572193	0.541949	0.410212	-0.924673	0.273784	-0.16182	0.375364	0.00292481	0.0288011	0.0581577	ENSG00000119403	PHF19	26147
0.121167	0.718975	-0.621941	-0.0980215	0.667091	0.529197	0.00236184	0.803087	0.628393	-0.061844	1.69627	0.479004	-2.57419	0.375015	0.00134203	0.0175508	0.0354401	ENSG00000126950	TMEM35A	59353
0.341982	0.71119	0.271246	-0.848189	0.66774	0.0791502	0.288917	-0.236841	0.698603	0.378503	0.50314	0.591353	-0.875068	0.373927	0.00243473	0.025609	0.051712	ENSG00000168701	TMEM208	29100
0.192396	-0.381028	0.0542341	-0.829423	0.330233	0.185493		0.759696	0.996809	1.26964	0.222847	0.42933	0.0602292	0.373094	0.00493551	0.0397852	0.0803377	ENSG00000147889	CDKN2A	1029
0.507687	-0.0623374	-0.922799	-0.945247	0.0258118	0.336028	0.803404	0.201844	0.789564	0.0513245	0.803417	0.518786	-1.16261	0.372336	0.00320905	0.0304917	0.0615714	ENSG00000161513	FDXR	2232
0.367271	0.945673	-0.314412	-0.326002	0.956655	0.25194	0.310138	0.0603858	0.823377	0.668779	1.42849	0.0789286	-0.0628434	0.371704	0.00438919	0.0372282	0.0751744	ENSG00000167766	ZNF83	55769
0.0283078	0.558951	-0.271253	0.309908	0.656836	0.156101	0.0990588	0.295324	0.740487	0.0673529	10.4711	0.701481	2.98098	0.371121	0.0036031	0.0327138	0.0660585	ENSG00000196867	ZFP28	140612
0.115559	0.80502			3.27132	0.017321	-0.0129518	0.501918	0.889901	0.360122	0.0958443	0.338317	-1.11235	0.369299	0.00432021	0.0367841	0.0742776	ENSG00000170266	GLB1	2720
0.444982	0.0347198	-0.215343	-1.29833	0.239011	0.756751	0.421264	-0.13308	0.529818	2.69505	1.45437	0.183908	-1.52343	0.369032	0.00474088	0.03893	0.0786107	ENSG00000175093	SPSB4	92369
-0.0429955	0.574147	0.289763	-0.418914	0.686328	0.619326	0.378879	0.599004	0.739307	0.863734	0.303099	0.404531		0.368291	0.00367298	0.0330616	0.0667608	ENSG00000109805	NCAPG	64151
0.0137994	0.138908	0.430875	-0.760405	0.219336	0.184741	0.406521	-0.367218	0.622076	1.55647	1.05146	0.671716	2.45052	0.367206	0.00541821	0.0418609	0.0845291	ENSG00000107625	DDX50	79009
0.272251	1.1862	-0.311316	-0.55338	1.75466	0.403847	0.104954	0.0453313	1.05943			0.423064		0.367125	0.00690875	0.0486124	0.0981623	ENSG00000130755	GMFG	9535
0.256203	1.03242	1.14965	1.2774	-0.112814	0.494996	0.0466543	-0.148384	0.551925	-0.204956	1.18598	0.183361	0.502401	0.366946	0.00328316	0.0309302	0.062457	ENSG00000108091	CCDC6	8030
0.0368886	1.50305	0.147262	-0.342414	0.416192	0.648638	-0.235272	0.413642	0.636746	0.0108429	1.21285	0.507018	-1.04369	0.366784	0.00397636	0.0349088	0.0704909	ENSG00000181938	GINS3	64785
0.431683	-0.264071	-0.0297059	-0.20104	0.772644	0.342627	0.264755	0.414961	0.563798	0.594672	1.37915	0.272051		0.366551	0.00322366	0.0306086	0.0618076	ENSG00000134690	CDCA8	55143
0.293099	0.222983	-0.159304	-0.45166	-0.00975029	0.279226	0.860165	1.27703	0.618028			0.345906		0.366492	0.00500563	0.0400801	0.0809331	ENSG00000135480	KRT7	3855
0.301816	-0.211312			1.00439	0.0688943	0.558343	0.314775	0.846626	0.959433	1.01704	0.0783012	-0.568083	0.365478	0.00634228	0.0460997	0.0930885	ENSG00000187266	EPOR	2057
0.805542	0.707455	0.0820792	-0.660915	-0.0728889	0.24052	0.0743454	0.733203	0.0703638			0.521701	-1.96514	0.36519	0.00593766	0.0441468	0.0891449	ENSG00000173269	MMRN2	79812
0.189602	0.744855	0.102464	1.53756	0.469188	-0.176186	0.192531	0.211686	0.238836	0.804141	-0.0917817	0.725326	2.51256	0.365143	0.00344932	0.0318181	0.0642499	ENSG00000139436	GIT2	9815
0.879033	0.296302	-0.785558	-0.570482	0.929992	0.143974	0.660888	0.0918587	0.7058	0.0583753	-0.239892	0.379146	-0.767538	0.364794	0.00651613	0.0468808	0.0946658	ENSG00000039523	RIPOR1	79567
0.187342	1.39906	-0.119825	-0.494138	0.356519	0.458743	0.294596	0.315879	0.554932			0.472776		0.36452	0.00668004	0.0474938	0.0959035	ENSG00000173013	CCDC96	257236
0.205905	0.505941				0.676197	1.45733	-0.375028	0.669731	0.167672	-0.859786	0.298039	-2.66862	0.364288	0.00682675	0.0482012	0.097332	ENSG00000179627	ZBTB42	100128927
0.364169	0.566201	0.0704011	-0.245359	0.919188	0.725735	0.213562	0.127775	0.529893			0.211701		0.362986	0.00465584	0.0384736	0.0776891	ENSG00000171596	NMUR1	10316
0.273875	-0.100514	-0.624573	-0.544373	0.581788	0.622564	0.15422	0.183863	1.0397			0.48307		0.361874	0.00699262	0.0489576	0.0988593	ENSG00000167895	TMC8	147138
0.0843952	0.153263			0.684232	0.38415	0.753505	0.374117	0.354925	0.473134	-0.492834	0.577565	-1.36369	0.360542	0.00465775	0.0384736	0.0776891	ENSG00000183579	ZNRF3	84133
0.320071	-0.365564	0.128678	-0.0306627	0.692303	-0.0291723	0.396688	-0.213355	0.780831	1.2464	-0.456368	0.721471	-3.57646	0.360368	0.00681456	0.0481553	0.0972394	ENSG00000135902	CHRND	1144
0.433248	0.37117	0.302095	1.71243	1.80787	-0.0786734	0.406591	-0.351555	0.746317	0.310463	-0.589876	0.32713	-0.260305	0.357588	0.00486995	0.0395594	0.0798817	ENSG00000146426	TIAM2	26230
0.586906	0.134827	0.389137	-0.665197	-2.18622	0.183694	0.387746	0.809044	0.397156	-0.0325972	0.866281	0.470781	-0.46296	0.355959	0.005074	0.0404057	0.0815907	ENSG00000175166	PSMD2	5708
0.289552	-0.156128	-0.0642081	-0.371025	1.7826	0.753541		0.19242	0.655083	-1.32665	1.32458	0.323721	0.878517	0.355621	0.00563219	0.0428188	0.0864635	ENSG00000108602	ALDH3A1	218
0.445893	0.464244	0.924419	-0.00776918	-0.0560496	0.197356	0.02645	0.561647	-0.0464169	0.193772	0.295877	0.767478	-0.00828206	0.354965	0.00415423	0.0358305	0.0723521	ENSG00000198876	DCAF12	25853
0.242248	0.458646	0.513002	-0.685959	0.833675	0.135835	0.115729	0.4054	0.565457	0.0474454	2.33972	0.37046	-0.0383562	0.354675	0.00476424	0.0390374	0.0788276	ENSG00000141971	MVB12A	93343
0.264401	0.817467	0.441644	-0.03692	-0.313939	0.179299	0.367863	-0.483538	0.726447	0.432789	0.22175	0.62826	-8.60136	0.354561	0.00576611	0.0434603	0.0877589	ENSG00000110931	CAMKK2	10645
0.314284	0.0531433			-0.439386	0.144708	0.986109	0.506502	0.461009	0.337962	-0.426062	0.458119	-2.04031	0.354093	0.0052627	0.0411537	0.0831011	ENSG00000198937	CCDC167	154467
0.380956	0.378573	-0.027956	-0.312461	2.47202	0.239949	0.0933889	-0.181265	0.442553	-0.536303	0.695852	0.609264	1.31452	0.353529	0.00495772	0.0398599	0.0804886	ENSG00000178202	POGLUT3	143888
0.0224482	0.65229	0.0864122	-0.30619	2.83135	0.592099	-0.102952	0.271244	0.42413	1.14351	1.66115	0.236471	1.11811	0.353151	0.00593703	0.0441468	0.0891449	ENSG00000198513	ATL1	51062
0.62191	1.44949	0.254826	-1.21293	3.90256	-0.0194332	0.200632	0.0874375	0.548137	-0.271708	0.113022	0.440477	-0.0715214	0.352927	0.00534762	0.0416086	0.0840197	ENSG00000145050	MANF	7873
0.07946	-0.00392428	0.277175	2.10835	0.827916	0.0529449	0.702428	-0.0270658	0.481169	1.58465	6.80702	0.0773601	0.284314	0.352208	0.00594985	0.0441922	0.0892368	ENSG00000113205	PCDHB3	56132
0.303391	1.295	0.431348	-0.61785	2.09744	0.392733	0.262956	0.656592	0.164769	-0.357033	0.828766	0.361589	2.65336	0.350485	0.00492266	0.0397708	0.0803086	ENSG00000102393	GLA	2717
0.505121	-0.914533	0.535406	0.118861	0.876973	0.485111	0.0995929	0.0407035	0.57533	-0.0836293	-0.871808	0.626228	0.40383	0.349748	0.00516207	0.040864	0.0825162	ENSG00000122035	RASL11A	387496
0.561891	0.334346	0.363418	-0.828926	-0.552656	0.0491667	0.605264	0.736897	0.248552	0.335801	0.472032	0.553339	1.27359	0.348438	0.00728103	0.0499475	0.100858	ENSG00000254858	MPV17L2	84769
0.255434	0.0248034	0.740959	-1.15816	0.0137273	-0.0107192	0.187472	0.481474	0.13386	1.06845	1.84109	0.604783	-0.066361	0.348125	0.00652365	0.0469095	0.0947237	ENSG00000101444	AHCY	191
-0.00896445	0.804034	-0.00372244	0.492343	0.149334	0.550782	0.312703	0.229242	-0.0359545	0.744744	1.3188	0.610893	1.24012	0.348105	0.00563778	0.0428368	0.0864998	ENSG00000137713	PPP2R1B	5519
0.880366	0.41913	0.167604	0.116987	-0.651973	0.371724	0.550875	0.0545632	0.0944649	0.520596	0.106174	0.320397	-0.634453	0.343901	0.00656944	0.0470205	0.0949478	ENSG00000271601	LIX1L	128077
0.161794	-0.4989	-0.113959	-0.622018	-0.46725	0.611144	1.03212	0.429133	0.837949	2.48771	0.463598	0.27534	-0.221641	0.343216	0.00639272	0.0462686	0.0934295	ENSG00000148842	CNNM2	54805
0.664415	0.550706	0.646744	0.365511	-0.182016	0.164604	0.171805	0.133784	-0.194564	0.285515	1.59267	0.383305	-0.229478	0.342389	0.00694021	0.0487688	0.0984782	ENSG00000054116	TRAPPC3	27095
0.060551	0.0885803	0.255217	-0.374566	1.40915	0.332448	-0.0763774	0.918069	0.603779	1.74868	-0.155818	0.337113		0.34119	0.00511466	0.040581	0.0819447	ENSG00000157456	CCNB2	9133
0.0246928	0.426897	-0.0563893	0.880165	1.41213	-0.375661	0.537494	0.351974	0.508203	0.00961719	0.808376	0.521614	-0.530066	0.34023	0.00728063	0.0499475	0.100858	ENSG00000101901	ALG13	79868
0.34745	1.35655	0.720818	0.171838	0.798829	-0.0770703	0.695594	-0.00260209	0.4393	-0.759254	0.0207899	0.474826	0.383266	0.33912	0.00670755	0.0476294	0.0961773	ENSG00000044574	HSPA5	3309
0.111172	0.33144	0.106615	-0.439483	-0.0154967	0.61809	0.50936	0.641539	0.141214	0.304934	0.239669	0.605407	-1.33961	0.335853	0.00671868	0.0476664	0.096252	ENSG00000100526	CDKN3	1033
-0.0498655	0.451115	0.331386	-0.453638	1.47506	0.668444	0.0516488	0.129689	0.388622	-0.383149	0.813475	0.570111	-0.764211	0.335577	0.00712683	0.0493745	0.0997012	ENSG00000075651	PLD1	5337
0.0700797	0.0677961	1.10711	-0.0212989	0.405619	0.196271	0.187938	-0.213172	0.841032	0.885675	-0.360241	0.504869	-1.94598	0.333205	0.00627331	0.0457538	0.09239	ENSG00000120658	ENOX1	55068
-0.357559	-0.759468	-0.550793	-0.145852	-0.273736	-0.702443	-0.070764	-0.373793	-0.00865646	-1.20979	1.76988	-0.58325	0.258233	-0.333596	0.00716994	0.0495181	0.0999912	ENSG00000179532	DNHD1	144132
-0.378312	0.0792902	0.0511372	0.257615	-1.63669	-0.249876	-0.322528	-0.270396	-0.557372	0.425533	0.282827	-0.603891	-0.957513	-0.339985	0.00488515	0.0395615	0.0798861	ENSG00000167524	RSKR	124923
-0.209121	-0.120363	-0.0523536	0.690984	-2.61429	0.108387	-0.560965	-0.315091	-0.65982	-1.28727	-0.873094	-0.247059	-0.54273	-0.347178	0.00631042	0.0459739	0.0928345	ENSG00000173334	TRIB1	10221
-0.468368	-0.113296	0.380538	0.895055	-0.425471	-0.356317	-0.817992	-0.163107	-0.665965	-1.32143	0.0252831	-0.24079	-1.31765	-0.347378	0.00602725	0.0446095	0.0900793	ENSG00000187097	ENTPD5	957
-0.23207	0.242737	-0.16558	0.840653	-1.26674	-0.891474	-0.232268	-0.370333	-0.432951	0.750089	-0.117467	-0.68244		-0.349952	0.00591033	0.0440504	0.0889503	ENSG00000255423	EBLN2	55096
-0.449771	-0.665936	-0.246262	0.364525	-3.73875	-0.724401	0.150112	0.00954538	-0.34109	0.314934	-2.66124	-0.164955	-2.98094	-0.350869	0.00460005	0.0382588	0.0772554	ENSG00000133878	DUSP26	78986
-0.102589	-0.230285	0.500179	-1.36401	-0.671484	-0.516889	-0.0226483	-0.565145	-0.552778	1.00633	-1.42917	-0.524421	-0.0261778	-0.3526	0.00618665	0.045371	0.0916171	ENSG00000165006	UBAP1	51271
-0.255137	-0.591328			-1.42925	0.131893	-0.288441	0.0591237	-0.938148	0.483789	-0.126234	-0.428147	1.39612	-0.357916	0.00562746	0.0428188	0.0864635	ENSG00000160124	MIX23	131076
-0.342149	0.177405	0.0484844	-1.10637	-0.207481	-0.548194	-0.651555	-0.410543	-0.238961	-0.539238	-1.07704	-0.17811	-1.25001	-0.364237	0.00397211	0.0348947	0.0704623	ENSG00000137824	RMDN3	55177
-0.233264	0.273346	-0.607767	-0.500172	-0.809532	-0.137086	-0.307578	0.185965	-0.731231	0.0448625	-2.07808	-0.368257	0.429167	-0.36522	0.00314045	0.0300334	0.060646	ENSG00000133226	SRRM1	10250
-0.290011	-0.511862	-0.62972	0.768554	-0.781112	-0.544639	-0.300288	-0.022145	-0.994061	0.564287	-0.462588	-0.273801	-1.86465	-0.365369	0.00318591	0.030328	0.0612409	ENSG00000151612	ZNF827	152485
0.0803374	-0.671742			-0.532226	-0.775879	-0.540527	-0.382465	-0.436486	-1.21552	-0.4149	-0.242345	-1.65771	-0.36557	0.00683302	0.0482198	0.0973697	ENSG00000215883	CYB5RL	606495
-0.452391	0.0724519	-0.236375	-0.190227	-1.32148	-0.975468	-0.471009	-0.441489	-0.494869	-0.943543	-0.00114219	0.0518015	0.575	-0.36565	0.00588782	0.043964	0.0887758	ENSG00000196151	WDSUB1	151525
-0.273545	-0.360991	-0.0970346	-0.661415	-2.77574	-0.0290644	-0.295421	0.100366	-0.718608	0.356589	-0.0588599	-0.601643	-0.957233	-0.365837	0.00269864	0.0274452	0.0554197	ENSG00000172731	LRRC20	55222
-0.8007	-0.906193	-0.506209	0.583551	-0.0517152	-0.00567664	-0.482277	-0.354253	-0.336613	-0.582593	0.0351607	-0.31646	-0.083641	-0.366488	0.00301982	0.0293448	0.0592556	ENSG00000155275	TRMT44	152992
-0.205439	-0.0602735	0.182643	-0.695845	-0.845455	-0.361469	-0.0527044	0.216912	-0.368015	0.108696	-2.34456	-0.635349	-1.64526	-0.368121	0.00364582	0.0329471	0.0665297	ENSG00000138002	IFT172	26160
-0.469609	-0.358337			-0.789546	-0.297278	0.385923	0.481883	-0.949642	0.198834	-0.426332	-0.518943	3.2336	-0.369607	0.00530996	0.0413884	0.083575	ENSG00000165055	METTL2B	55798
-0.381752	0.170686	-0.672353	-0.858633	-0.974586	-0.122567	-0.697135	-0.609473	-0.327337	-1.19802	-0.204942	-0.101367	-0.784312	-0.369938	0.00283911	0.0281614	0.056866	ENSG00000101181	MTG2	26164
-0.190651	-0.889864	-0.281664	0.772937	-1.4889	-0.168738	0.290605	-0.013729	-0.787707	-0.339332	-2.04376	-0.452595	1.09368	-0.37053	0.00350247	0.0321656	0.0649515	ENSG00000136828	RALGPS1	9649
-0.107802	-0.322766	-0.196374	-1.5977	-0.227204	0.0461171	-0.438364	0.145974	-0.399312	-0.602345	-0.383507	-0.692944	1.52799	-0.371257	0.00389228	0.0344051	0.0694738	ENSG00000249471	ZNF324B	388569
-0.289157	-0.00743497	-0.247683	-0.169496	0.033655	-0.0885227	-0.401147		-0.67205			-0.580287		-0.374135	0.00408565	0.0354464	0.0715764	ENSG00000147570	DNAJC5B	85479
-0.474597	-0.299168	0.143744	0.275365	-1.68391	-0.449104	-0.587815	-0.112992	-0.575871	1.12304	-1.47184	-0.272214	0.138797	-0.374369	0.00429839	0.0366218	0.0739499	ENSG00000135945	REV1	51455
-0.543498	-0.254854	-1.67498	-0.461	-0.760906	-0.100714	-0.156188	-0.108186	-0.227058			-0.330869		-0.375614	0.00474056	0.03893	0.0786107	ENSG00000149970	CNKSR2	22866
-0.328887	-0.700498	-0.0257188	-1.99313	-1.21525	-0.0395739	0.119733	0.755592	-0.634816	0.452741	-0.377382	-0.677911	-0.696771	-0.377467	0.00525128	0.0411491	0.0830919	ENSG00000179943	FIZ1	84922
-0.281563	-0.533772	-0.281844	1.15864	-0.35528	-1.19536	-0.369604	0.332292	-0.712908	0.429349	-0.184314	-0.655001	1.55441	-0.377682	0.00653511	0.0469665	0.0948388	ENSG00000129675	ARHGEF6	9459
-0.109009	-0.574891	-0.455054	-0.951149	-2.24414	-0.408095	-0.37204	0.163874	-0.398085	-1.1417	-1.13504	0.0326257	-1.23555	-0.377769	0.00455237	0.0379097	0.0765506	ENSG00000188613	NANOS1	340719
-0.539529	-0.723083	0.208301	-1.20004	-0.263749	-0.506414	-0.733033	-0.0452081	-0.213457	1.32143	-0.331626	-0.526021	3.00183	-0.378705	0.00301952	0.0293448	0.0592556	ENSG00000178935	ZNF552	79818
-0.640568	-0.0105058			-0.119904		-0.277895	0.317185	-0.452023	0.658547	-0.373163	-0.623027	1.61873	-0.378881	0.00396747	0.034877	0.0704265	ENSG00000147274	RBMX	27316
-0.612224	-0.727047	-0.863119	-0.0375695	-0.473005	-0.493518	-0.0913487	-0.0310046	-1.1371	0.317788	-0.619406	-0.0515256	-1.06907	-0.380744	0.00457398	0.0380659	0.0768659	ENSG00000135903	PAX3	5077
0.00675118	-0.686425			-0.496506	-0.158776	-0.527095	0.362971	-0.733861			-0.619585		-0.381253	0.00710733	0.0493307	0.0996127	ENSG00000188981	MSANTD1	345222
-0.806199	-0.171832	-0.726906	-0.259434	-1.01103	0.11194	-0.618842	1.17795	-0.567495			-0.215766	-0.518309	-0.382104	0.00642753	0.0464195	0.0937343	ENSG00000136002	ARHGEF4	50649
-0.19336	0.362734	0.47768	-0.417686	-1.06632	-0.120504	-0.61616	-0.209271	-0.588467	-0.279213	-1.60985	-0.509822	-0.182894	-0.382965	0.0024983	0.0261076	0.0527186	ENSG00000104365	IKBKB	3551
-0.649536	0.0990832	-0.267788	-0.721845	-0.194381	0.205512	-0.224193	-0.63106	-0.29816			-0.567317	-1.05092	-0.383204	0.00389305	0.0344051	0.0694738	ENSG00000167984	NLRC3	197358
-0.297611	-0.866893	-0.474948	-1.54754	-1.3143	-0.290335	-0.0786317	-0.875387	-0.641257			-0.0465513		-0.385065	0.00251268	0.0261787	0.0528622	ENSG00000152705	CATSPER3	347732
-0.507731	0.209374	-0.318109	-0.359094	-1.34183	0.271665	-0.260922	-0.403625	-0.566207	-0.399886	-0.790141	-0.337148	-1.97191	-0.386234	0.00102563	0.0148952	0.0300777	ENSG00000175920	DOK7	285489
-0.0843798	-0.234863	0.204799	-0.271715	-0.473463		-0.978095	-0.399056	-0.686104	0.0891652	-0.746161	-0.468866	-0.302536	-0.387442	0.00292941	0.028803	0.0581615	ENSG00000079805	DNM2	1785
-0.0445423	-0.655791	-0.359107	-1.14598	-1.66649	-0.423998	0.496276		-0.597119			-0.433147		-0.387492	0.00339261	0.031492	0.0635913	ENSG00000131097	HIGD1B	51751
-0.189822	-0.509003	0.0597341	-0.848502	0.512932	-0.964086	-0.450619	-0.132484	-0.278884	0.143101	-0.946094	-0.591733	-1.8174	-0.388294	0.00154992	0.0192456	0.0388624	ENSG00000137171	KLC4	89953
-0.180675	-1.19677	0.687471	-0.546844	-1.88896	-0.0726955	-0.324271	0.139176	-0.774625	-0.765665	-0.157118	-0.475291	1.23527	-0.388388	0.0021722	0.0236428	0.0477415	ENSG00000105879	CBLL1	79872
-0.165423	-0.912242			-3.78969	-0.446917	-0.433103	-0.423825	-0.325085	0.613203	-3.22075	-0.220663	0.542651	-0.389864	0.00407976	0.0354416	0.0715668	ENSG00000204178	MACO1	55219
0.0825906	0.0432777	0.308243	-0.871781	-0.568363	-0.528297	-0.172615	-0.0209418	-0.911367	0.111028	-1.34083	-0.638184	-1.04319	-0.390395	0.00651115	0.0468808	0.0946658	ENSG00000114867	EIF4G1	1981
-0.164883	-0.208769			-0.965735		0.00721992	-1.98488	-0.596919	-0.532747	21.7775	-0.320499	-0.316384	-0.390426	0.00670887	0.0476294	0.0961773	ENSG00000258484	SPESP1	246777
-0.583043	-0.758838	-0.57422	-0.613965	-1.39204	-0.542091	-0.351232	-0.138933	0.027124			-0.231842		-0.391528	0.00275927	0.0278317	0.0562002	ENSG00000182795	C1orf116	79098
-0.541723	0.0949576			-1.06499		-0.865911	0.233685	-0.601425	-0.291471	1.9154	-0.334932	-1.02709	-0.394053	0.00304285	0.0295254	0.0596202	ENSG00000226742	HSBP1L1	440498
-0.831506	-0.443444	-0.310669	0.974252	-0.261673	-0.132148	-0.447852	0.236998	-0.810588			-0.368042		-0.394601	0.002374	0.0251206	0.0507257	ENSG00000156574	NODAL	4838
-0.459747	-0.0987453	-0.695048	-0.743731	-0.38876	-0.868441	-0.712358	-0.331341	-0.0478737			-0.225559		-0.396013	0.00242608	0.0255538	0.0516004	ENSG00000136457	CHAD	1101
-0.185551	-0.393434	-0.666246	-0.0884166	-0.0887371	-0.261791	-0.43046	0.470489	-0.463095			-0.735003	0.693484	-0.396675	0.00194667	0.0221234	0.0446734	ENSG00000095587	TLL2	7093
-0.449373	-0.318834	-0.562843	0.585189	-1.97333	-0.173065	-0.930174	0.334571	-0.674227	0.0787834	-0.0651008	-0.410164	-0.806663	-0.398738	0.00184581	0.0214172	0.0432474	ENSG00000123095	BHLHE41	79365
-0.392579	-0.217622	-0.886756	0.37393	-1.86656	0.0214956	-0.510802	-0.0307161	-0.153901	-0.0916463	-0.771605	-0.553422	-1.27998	-0.400032	0.00163001	0.0198502	0.0400833	ENSG00000184792	OSBP2	23762
	-0.513644	-1.06686	-0.0814833	-1.79557	-0.54718	0.278895	-0.194936	-0.527595	-0.351794	1.00421	-0.509597	-0.553202	-0.400194	0.00444586	0.0373982	0.0755177	ENSG00000196932	TMEM26	219623
-0.428419	0.0189118	-0.444492	-1.08744	-1.21721	-0.0231792	0.178043	-0.214145	-0.977784			-0.25926	-3.99258	-0.400955	0.0027965	0.028058	0.0566571	ENSG00000103184	SEC14L5	9717
-0.0910321	-0.191515	-0.342173	0.00322486	-2.43903	-0.504476	0.0837682	-0.303831	-0.57682			-0.589408	-1.65581	-0.402115	0.00155768	0.0192955	0.0389632	ENSG00000163126	ANKRD23	200539
-0.554243	-0.761413	0.236138	-0.458492	-1.88713	-0.53286	0.392004	0.0618348	-0.672168	-0.499236	-1.26875	-0.180111	0.158762	-0.404195	0.00123327	0.0166435	0.033608	ENSG00000127774	EMC6	83460
-0.23788	-0.80615	-0.43611	-0.746093	-0.589595	0.43611	-0.179783	-0.800247	-0.585834			-0.623763		-0.406412	0.00235338	0.0250086	0.0504995	ENSG00000157152	SYN2	6854
-0.252504	-0.181421	-0.230551	-0.464975	-1.24984	-0.349749	-0.548193	0.278582	-1.04863	-0.461609	0.210768	-0.346951	-1.32967	-0.407535	0.00109536	0.015386	0.0310688	ENSG00000160216	AGPAT3	56894
-0.178303	-0.205215			-2.27407	-0.263194	0.13102	-0.0664509	-0.615476	-0.388151	-1.64466	-0.460482	-1.11584	-0.408439	0.00137261	0.0177079	0.0357573	ENSG00000005075	POLR2J	5439
-0.410024	-0.1093			-0.970971	-0.52554	0.00764766	-0.312541	-0.852198	0.554824	-4.08976	-0.1395	-1.81635	-0.412066	0.00413126	0.0356556	0.0719989	ENSG00000077157	PPP1R12B	4660
-0.532601	-0.387282	-0.915777	-1.9959	-0.164273	0.348946	-0.415951	0.153166	-0.737525			-0.339408		-0.412162	0.00136276	0.0176557	0.0356519	ENSG00000169900	PYDC1	260434
-0.189522	0.402298	-0.319031	-1.24327	-1.72237	-0.739709	-0.964762	0.266716	-0.624543			-0.170758		-0.413115	0.00383493	0.0342333	0.0691268	ENSG00000204815	ODAD4	83538
-0.41889	-0.239396	-0.392917	-0.670172	-0.160571	0.306265	-0.737366	-0.084589	-0.790551			-0.34167		-0.413709	0.000692326	0.0117402	0.0237069	ENSG00000159784	FAM131B	9715
-0.1684	-0.12056	-0.335824	-0.859205	-2.21717	-0.83483	-0.269946	-0.0850189	-0.00832161	-0.406112	-2.42093	-0.392746	-6.346	-0.413783	0.00122305	0.0165661	0.0334517	ENSG00000162552	WNT4	54361
-0.768102	0.151599			-1.1791	0.0163604	-0.608683	-0.0783897	-0.359102	0.586369	-1.12682		-0.166428	-0.41384	0.00657451	0.0470205	0.0949478	ENSG00000254772	EEF1G	1937
-0.681479	-0.957257	0.032312	-0.477803	-0.849681	-0.404709	-0.0857517	0.396161	-0.265071	-3.28968	1.20494	-0.62832	-0.756314	-0.414633	0.00308345	0.0298058	0.0601865	ENSG00000157111	TMEM171	134285
-0.25599	0.172198	-0.442923	0.0807337	-1.64299	-1.09192	0.101801	0.1686	-0.921182	0.44188	0.0264295	-0.662312	-0.165567	-0.415029	0.0050462	0.0403028	0.0813829	ENSG00000114982	KANSL3	55683
		-0.215591	-0.0101058	-1.96944	-0.00532591	-0.26962	0.276571	-0.218918	-1.13168	-0.946875	-0.552823	-0.865605	-0.415967	0.00441971	0.0373175	0.0753546	ENSG00000188242	PP7080	25845
-0.37263	-0.635236					-0.499898	-0.570099	-0.377009			-0.374818		-0.416157	0.00418919	0.0359359	0.0725648	ENSG00000227495	KIF1C-AS1	102724009
-0.59477	-0.1052	0.742547	-0.206708	-1.57774	-0.356261	-0.30367	0.300959	-0.737761	0.274576	-0.599718	-0.470243	0.815084	-0.416964	0.000515907	0.00976176	0.0197118	ENSG00000092203	TOX4	9878
-0.25105	-0.903766	-0.479931	-0.0678073	-1.13704	-0.292603	-0.741826	0.231453	-0.509968			-0.471703	0.370918	-0.417029	0.00124966	0.0167061	0.0337343	ENSG00000162373	BEND5	79656
-0.746072	0.151221	0.103725	0.842232	-0.708428	-1.03925	0.0566074	-0.311659	-0.584163			-0.375271	-2.24721	-0.41754	0.000847984	0.0132062	0.0266672	ENSG00000163833	FBXO40	51725
-0.55905	0.16848			-0.248088	-0.619049	-0.629117	0.402264	-0.853318	0.147556	-0.741534	-0.198927	-1.52119	-0.417928	0.00108197	0.0152885	0.0308718	ENSG00000171241	SHCBP1	79801
-0.883346	-0.213265	-0.253684	-1.11347	-2.49951	-0.19916	-0.0570406	-0.158354	-0.504328	0.574525	-0.64298	-0.181837	-0.812067	-0.418366	0.00223491	0.0240795	0.0486233	ENSG00000112561	TFEB	7942
-0.176459	-0.250693			-2.3198	-0.489134	-0.792708	0.254362	-0.650258	-1.2747	0.392855	-0.294866	-0.634398	-0.420909	0.00173074	0.0206603	0.041719	ENSG00000170085	SIMC1	375484
-0.541206	0.0155557	-0.200695	0.0786373	-2.57798	-0.174586	0.0324552	-0.61561	-0.653731			-0.479675		-0.42229	0.00129305	0.0170277	0.0343839	ENSG00000126838	PZP	5858
	0.0553403			-0.668973	-0.119143	-0.819592	-0.912144	-0.552747			-0.236195		-0.42494	0.00369801	0.0332334	0.0671077	ENSG00000188659	SAXO2	283726
0.0441706	-0.852925	-0.462424	-1.93714	-0.436911	-0.469484	-0.396928	-0.0659327	-1.0015			-0.263189		-0.425168	0.00346385	0.0319078	0.0644309	ENSG00000009724	MASP2	10747
-0.594606	0.410098	-0.586475	0.0179226	-0.976793	-0.745978	-0.297806	-0.28028	-0.841272	0.577866	-0.0615316	-0.313095	0.635554	-0.425202	0.000553575	0.0101916	0.0205798	ENSG00000106344	RBM28	55131
-0.308686	-0.766947	0.458973	-0.549107	-1.51728	-0.442301	-0.263546	0.430987	-0.525382	-1.59751	0.309011	-0.603699	0.150169	-0.425741	0.000840377	0.0131547	0.026563	ENSG00000188153	COL4A5	1287
	-0.290411	-0.569175	-1.56812		-0.0875145	-0.198289	-0.368687	-0.839524	-1.26918	0.631706	-0.365817	-2.1651	-0.42583	0.00332499	0.0312242	0.0630506	ENSG00000260630	SNAI3-AS1	197187
-0.836064	-0.375286	0.0958125	1.03615	-1.34533	-0.58851	-0.180688	-0.0132054	-0.650077	-0.793545	0.295328	-0.367548	1.28569	-0.426292	0.000814366	0.0129908	0.0262322	ENSG00000162139	NEU3	10825
	-0.065606	-0.544806	0.304552	-0.566546	-0.108359	-0.897495	-0.0902683	-0.497025			-0.514829		-0.427012	0.00225974	0.0241901	0.0488468	ENSG00000162526	TSSK3	81629
-0.642123	-0.746897					-0.267681	-0.229188	-0.205608			-0.430527		-0.427237	0.00364507	0.0329471	0.0665297	ENSG00000240288	GHRLOS	100126793
-0.644781	-0.0407915	-0.676556	-1.09259	0.00923388	-0.332809	-0.851218	-0.466655	-0.439733	-0.048859	-1.99909	-0.0438714	-0.625534	-0.427413	0.000783788	0.0126847	0.025614	ENSG00000010318	PHF7	51533
-0.547893	-0.319501	0.0826191	-0.530192	-1.2888	0.355601	-0.463417	-0.100235	-0.728396	-1.19809	-2.43266	-0.118454	-1.38141	-0.427912	0.00308794	0.0298058	0.0601865	ENSG00000079739	PGM1	5236
	-0.160726	-0.712298	0.0568561	0.14367	-0.81879	-0.131657	-0.305826	-0.7145			-0.425867		-0.428749	0.00317341	0.0302397	0.0610626	ENSG00000280119		285097
				-0.187134	0.0191155	-0.893712	0.501898	-0.687162			-0.429108	-3.07699	-0.429481	0.0041965	0.0359359	0.0725648	ENSG00000185271	KLHL33	123103
-0.69793	-0.52891	0.0504006	-0.963491	-0.434504	-0.181007						-0.340409		-0.430075	0.00609841	0.0449474	0.0907616	ENSG00000137080	IFNA21	3452
						-0.129316	-0.520241	-0.27173			-0.694283		-0.430417	0.00581755	0.0436597	0.0881615	ENSG00000273151		NA
						0.0704937	0.227402	-0.530074	-0.841311	-2.30184	-0.399874	-0.425726	-0.431559	0.00562773	0.0428188	0.0864635	ENSG00000269940		NA
-0.475398	-0.155065	-0.498347	-0.86568	-1.12603	0.193255	-0.141505	-0.179451	-0.540997	-0.25121	-1.37273	-0.493416	-0.864532	-0.433008	0.000490987	0.00942682	0.0190354	ENSG00000198276	UCKL1	54963
-0.645943	-1.03555	-0.717739	0.782327	0.260369	-0.298796		-0.499023				-0.484534	-1.12298	-0.433459	0.0045069	0.037768	0.0762644	ENSG00000182489	XKRX	402415
-0.556196	-0.748812	-0.713241	-0.846318	-1.09007	-0.150241						-0.186259		-0.434089	0.00453482	0.0379097	0.0765506	ENSG00000244025	KRTAP19-3	337970
-0.424747	-0.570492	0.0785203	0.789216	-1.68248	-0.304993	-1.09076	0.200444	-0.667546	0.116779	-0.878607	-0.485407	-1.56522	-0.434335	0.000460278	0.00921528	0.0186083	ENSG00000116748	AMPD1	270
-0.42089	-0.982229	0.101502	-0.37152		-0.782403			-0.586433			-0.291136		-0.43498	0.0026471	0.0272174	0.0549596	ENSG00000169306	IL1RAPL1	11141
-0.448006	-0.829707	0.589339	-0.440089	-1.66507	0.0777001	-0.0579968	-0.814832	-1.10866	-0.339782	-0.471309	-0.190738	-1.52956	-0.43508	0.00525869	0.0411537	0.0831011	ENSG00000189043	NDUFA4	4697
-0.811364	-0.567794	0.53383	-0.130007	-2.70785	-0.309508	-0.134898	-0.533975	-0.538088	-1.66032	-0.640172	-0.0961111	0.0258676	-0.435544	0.00240104	0.0253349	0.0511585	ENSG00000141447	OSBPL1A	114876
-0.248487	-0.155495	-0.959061	-1.64602	-1.83462	-0.470214	-0.111764		-0.222223			-0.446482		-0.435757	0.00110312	0.0154786	0.0312558	ENSG00000079385	CEACAM1	634
-0.600109	0.049046	-0.567449	0.149184	-1.41208	-0.826792	-0.160832	-0.045572	-0.448564			-0.334266	-0.671385	-0.435843	0.00077311	0.0125609	0.0253641	ENSG00000119715	ESRRB	2103
-0.471507	-0.440975	-0.212923	-0.585325	-0.185411	0.154209	-0.608194		-0.70649			-0.406583		-0.435844	0.000638642	0.0111576	0.0225303	ENSG00000100987	VSX1	30813
-0.336619	-1.11981	0.0219199	-0.894657	-0.454813	-0.765783						-0.284987		-0.43735	0.00542104	0.0418609	0.0845291	ENSG00000124490	CRISP2	7180
-0.273412	-1.12499	-0.418461	-1.97248	-0.852435	0.0864778			-0.370945			-0.50832		-0.43757	0.00296191	0.0289517	0.0584617	ENSG00000204936	CD177	57126
0.127511	0.115773	-0.876456	-0.0150653	-2.34929	-0.334201	-0.514127	0.432602	-0.738525	-0.384774	-0.591705	-0.904029	2.29126	-0.441206	0.00548749	0.0422266	0.0852676	ENSG00000142599	RERE	473
-0.501852	-0.549263	0.216075	0.464952	-2.90248	-0.0467485	-0.167726	-0.260727	-0.905144	0.199658	-2.39222	-0.500172	-2.20931	-0.441342	0.0031683	0.0302127	0.061008	ENSG00000158022	TRIM63	84676
-0.696637	-0.17474	-0.746123	-1.63006	-0.529845	-0.353258						-0.116085		-0.4414	0.00613078	0.0451359	0.0911422	ENSG00000101842	VSIG1	340547
-0.337838	-0.77339	-0.144317	-0.563368	-0.205655	-0.497462						-0.547432		-0.441942	0.00440796	0.0372683	0.0752554	ENSG00000134200	TSHB	7252
-0.213808	-1.29064	-0.29235	-0.807395	-2.4194	-0.398423	0.0435593					-0.432675		-0.442037	0.0032637	0.0308373	0.0622692	ENSG00000121871	SLITRK3	22865
						-0.562669	0.258228	-0.214445	-0.171172	-0.603793	-0.742068	-0.0205679	-0.444244	0.0049455	0.0397858	0.0803388	ENSG00000277767		NA
-0.630923	-0.692474	-0.938787	0.729173	-1.70867	-0.546971	-0.403172	0.0563898	-1.0714	0.0463228	-0.739618	0.104545	-0.3519	-0.444264	0.00651348	0.0468808	0.0946658	ENSG00000170325	PRDM10	56980
-0.234835	-0.690498					-1.52157	-0.0799206	-0.55429	0.655159	-0.547759	-0.415523	-1.60337	-0.44462	0.00127062	0.0168662	0.0340576	ENSG00000248932	COPB2-DT	100507291
-0.605287	0.844436	-0.753281	-1.34482	0.351318	-0.0728652						-0.628665		-0.444628	0.00588851	0.043964	0.0887758	ENSG00000109424	UCP1	7350
-0.669861	0.00510318	-0.700583	-0.780231	-0.41643	0.475086	-0.240879	-0.360995	-1.11132			-0.366136	-2.13149	-0.444951	0.00570335	0.0431662	0.0871649	ENSG00000124440	HIF3A	64344
0.259273	0.23468	-1.12541	-0.323909	-0.292856	-0.580731	-0.948865	0.00989094	-0.824313	0.0672714	-1.28568	-0.63262	-0.427592	-0.445361	0.00389693	0.0344051	0.0694738	ENSG00000087274	ADD1	118
-0.683158	-0.524043	-0.0811004	-0.295685	-0.961737	0.23346						-0.589427		-0.445943	0.00439255	0.0372323	0.0751826	ENSG00000166863	TAC3	6866
-0.473276	-0.13306	-0.104923	-0.905722	-1.41644	-0.228501	-0.22427	-0.37195	-0.865773	-0.445475	-0.103258	-0.280286	-1.40882	-0.446459	0.000197571	0.0052981	0.0106984	ENSG00000188493	C19orf54	284325
-0.663435	0.0297296			-0.232135	-0.125475	-0.569892	0.0970254	-0.34429	-0.994471	-0.168687	-0.625745	-3.55472	-0.447244	0.000719741	0.0120156	0.0242629	ENSG00000177728	TMEM94	9772
-0.536079	-1.29622	-0.201717	-0.954498	-1.07445	-0.646457	-0.275391		-0.756156			0.0725823		-0.449029	0.00451399	0.0377798	0.0762881	ENSG00000198515	CNGA1	1259
-0.256879	-0.387977					-1.11828		-0.730501			-0.250451		-0.449111	0.00461291	0.0382698	0.0772777	ENSG00000256340	ABCC6P1	NA
-0.530822	-0.514375	-0.852574	0.86326	-0.633915	-0.497115						-0.411811		-0.450213	0.00562817	0.0428188	0.0864635	ENSG00000187003	ACTL7A	10881
0.173907	-0.174784	0.296886	-1.38928	-2.70756	-0.799188	-0.173769	-0.484813	-0.678575	-0.285974	-1.07457	-0.348775	-0.466631	-0.451837	0.00357091	0.0325234	0.065674	ENSG00000136463	TACO1	51204
						-0.323578	0.279906	-0.395988	-0.0220627	-0.58035	-0.724157		-0.45214	0.00548082	0.0421998	0.0852134	ENSG00000230454		NA
-0.613085	-0.46019			-0.560697	-0.0733076	-0.303591	-0.481518	-0.93226	0.0640578	0.343165	-0.455678	-1.56828	-0.452242	0.000473215	0.00934741	0.0188751	ENSG00000185946	RNPC3	55599
-0.238858	-0.0119705	-0.188347	-0.0368844	-0.339076	-0.473851	-1.15903	-0.28071	-0.952809			-0.19021	-2.62465	-0.453415	0.0015962	0.0196003	0.0395787	ENSG00000129744	ART1	417
						-0.216275	-0.349745	-0.494707	-0.0766496	0.228366	-0.751285		-0.453685	0.00541993	0.0418609	0.0845291	ENSG00000281195		NA
-0.747313	-0.678345			0.202527	-0.468526						-0.294207		-0.45399	0.0068383	0.0482314	0.097393	ENSG00000221826	PSG3	5671
-0.464022	-0.325109	-0.414177	0.0527801	-0.624008	-0.528638	-1.53745	-0.161523	-1.01668	0.885162	-0.835802	-0.191266	-2.47221	-0.454137	0.000958221	0.0142594	0.0287939	ENSG00000110911	SLC11A2	4891
-0.491341	-0.195439	-0.310714	0.683116	-1.35142	-0.565499	-0.0789301	0.415206	-0.513038	-1.84783	-10.6188	-0.506857	1.10561	-0.457061	0.000316385	0.00717897	0.0144964	ENSG00000164309	CMYA5	202333
-0.0713517	-0.214912	-1.00086	-0.883242	-0.612045	0.165834	-0.827659	0.146893	-0.770776	-0.131189	-1.22878	-0.669213	0.104881	-0.457315	0.000715761	0.0119962	0.0242238	ENSG00000188827	SLX4	84464
						-1.30639	-0.390151	-0.38079	-0.104452	0.178175	-0.405756	0.539355	-0.459321	0.00592175	0.044086	0.0890222	ENSG00000258984	UBE2F-SCLY	NA
-0.0983347	-0.0736322			-1.16057	-0.401022	-0.143924	-0.644251	-0.652058	-1.37313	0.451823	-0.703867	-0.246045	-0.459469	0.000279846	0.00660974	0.013347	ENSG00000119729	RHOQ	23433
-0.145389	-0.402979	0.764664	-0.629417	-0.127584	-0.425235	-0.355091	-0.246692	-1.23254	-1.86924	-0.137919	-0.576379	0.254459	-0.46017	0.00122688	0.0165841	0.033488	ENSG00000159445	THEM4	117145
-0.464248	-0.0320145			-2.55316	-0.0347181	-0.42438	-0.00719853	-0.252595	-0.713023	-1.88514	-0.506163	-1.49984	-0.46071	0.000765536	0.0124837	0.0252082	ENSG00000188807	TMEM201	199953
-0.380042	-0.905042					-0.22531	-0.0834833	-0.389467			-0.677384	-1.18594	-0.460875	0.0014628	0.0184574	0.0372709	ENSG00000253741	LNCOC1	100288181
-0.157189	0.361302	-0.547858	-0.847523	-1.85918	0.121891	-0.89605	-0.560538	-0.350336	-0.813419	0.292643	-0.827474		-0.46132	0.00171235	0.0204957	0.0413866	ENSG00000157103	SLC6A1	6529
-0.629139	0.158897	-0.268388	0.140996	0.0647091	-0.0562162	-0.717238		-0.802212			-0.544331		-0.461655	0.000516654	0.00976176	0.0197118	ENSG00000130307	USHBP1	83878
0.145458	-0.278728	-0.194139	-0.040212	-2.81254	-0.746377	0.0982227	-0.263226	-0.575663	-0.668865	-1.22431	-0.639316	-2.33295	-0.462019	0.00136335	0.0176557	0.0356519	ENSG00000187486	KCNJ11	3767
-0.393577	-0.284972	-0.554125	-1.196	-1.4789	0.047841	-0.569023	-0.190517	-0.195122			-0.613942	-1.36745	-0.462891	0.000498068	0.00953374	0.0192513	ENSG00000167363	FN3K	64122
-0.13701	-0.505956	-0.284679	-1.01888	0.165438	-0.778903	-0.237312	-0.164349	-1.53781			-0.354365	-0.828593	-0.463035	0.00283235	0.0281614	0.056866	ENSG00000196208	GREB1	9687
-0.216006	-0.213539	-0.834496	-0.372652	-2.67414	-0.601973	-0.446777	-0.6847	-0.140822	1.50954	-1.6826	-0.6374	-2.11119	-0.463939	0.000525708	0.00987067	0.0199317	ENSG00000184209	SNRNP35	11066
-0.241675	-0.498955	-0.0289015	-0.388753	0.14036	-0.673858	-0.389974	0.2071	-1.03024	0.339814	-1.63492	-0.564792	-1.09592	-0.465723	0.000595432	0.0106376	0.0214804	ENSG00000170734	POLH	5429
-0.174238	-0.639209	-0.366493	-1.25645	-0.443266	-0.414223	0.172991	0.492886	-0.867379			-0.859143		-0.466675	0.00192249	0.0219992	0.0444227	ENSG00000185133	INPP5J	27124
-0.723738	-0.679305	-0.162704	-1.85315	0.171582	-0.501975						-0.267404		-0.46709	0.00283015	0.0281614	0.056866	ENSG00000150676	CCDC83	220047
						-0.41949	0.101285	-0.510933	-0.181508	-0.402854	-0.64355		-0.468365	0.00520072	0.0410445	0.0828806	ENSG00000254732		NA
-0.867362	0.470406	-0.683741	-1.44479	0.00158156	0.510176	-0.86167	-0.447466	-0.743704	-0.0765963	-1.06411	-0.372354	-1.48333	-0.468604	0.00296788	0.0289887	0.0585364	ENSG00000129159	KCNC1	3746
	-0.155146	-0.0440077	-2.09743	-1.35114	-0.658187	0.323396	0.495002	-0.735682	-0.309864	-0.221899	-0.675117	-0.952026	-0.468632	0.00203748	0.022804	0.0460478	ENSG00000091640	SPAG7	9552
-0.21023	-0.989764			-1.2926	-0.396346	0.0503218	-0.816862	-1.20557			-0.396322	-0.578154	-0.470483	0.000968845	0.0143212	0.0289186	ENSG00000054690	PLEKHH1	57475
-0.196251	-0.760596	-0.379173	-0.729687		-0.516556	-0.38851		-0.739943			-0.52405		-0.47098	0.000785506	0.0126847	0.025614	ENSG00000169427	KCNK9	51305
-0.3252	-0.816038	-0.957126	0.324354	-1.59375	-1.19097	-0.743258	-0.445142	-0.686079	-0.195916	0.259134	0.0855466	-0.380811	-0.471473	0.00237011	0.0251084	0.0507011	ENSG00000186532	SMYD4	114826
						-0.661201	-0.500886	-0.700726			-0.254372		-0.472007	0.00604733	0.044695	0.090252	ENSG00000261096		NA
-0.150178	-0.970184	-0.612739	0.613915	-1.1495	-0.336268	-0.120502	-0.47387	-0.953683	-1.10171	-2.59781	0.0860827	-0.298872	-0.472599	0.00710935	0.0493307	0.0996127	ENSG00000143153	ATP1B1	481
-0.438736	-0.00409163	-1.29492	0.148285	0.163147	-0.457734	-0.663345	0.00771624	-0.80254	-0.0658728	0.559687	-0.794664	0.88956	-0.472933	0.000105617	0.00372863	0.00752918	ENSG00000005339	CREBBP	1387
	-0.4839	-0.261337	-1.17733	-0.750128	-0.854454						-0.244412		-0.474015	0.0071688	0.0495181	0.0999912	ENSG00000154227	CERS3	204219
-1.09857	-0.264032	-0.11263	0.344983	-0.785504	-0.772353	-0.177448	0.683304	-0.916637	0.313416	-1.04585	-0.578863	1.54212	-0.475726	0.0036058	0.0327159	0.0660628	ENSG00000164649	CDCA7L	55536
	-0.733657	-0.417332	-0.842847	-1.27818	-0.172643	-0.338797	0.773865	-0.920619			-0.42006		-0.47609	0.00293151	0.028803	0.0581615	ENSG00000172361	CFAP53	220136
-0.78465	-0.16721	-0.525098	0.507021	-3.87305	-0.367862	-0.830952	-0.417332	-0.35002	1.36236	-1.02181	-0.521847	-1.90134	-0.476843	0.000226704	0.00574288	0.0115965	ENSG00000070371	CLTCL1	8218
-0.126691	0.121174	-0.662489	-1.02795	-3.45539	-0.46228	-0.326113	0.165875	-0.651393	-0.178673	-0.729144	-0.582723	-3.22644	-0.476862	0.000149647	0.00459398	0.00927656	ENSG00000162650	ATXN7L2	127002
		-0.579244	-2.03761	-1.17503	-0.0567579	-1.09927	-0.367	-0.772981	0.532747	-0.367499	-0.127053		-0.477365	0.00567286	0.043054	0.0869384	ENSG00000176020	AMIGO3	386724
-0.493516	-0.74661	-0.325603	-0.519278	0.0466773	-0.525095	-0.0295241	0.279388	-0.552897			-0.900547		-0.477476	0.000220113	0.0056188	0.011346	ENSG00000172828	CES3	23491
-0.36282	0.23413			-0.917586	-0.159298	-0.476251	-0.228382	-0.695456	0.335731	-1.50541	-0.661957	-3.97866	-0.477915	0.00028244	0.00663559	0.0133992	ENSG00000144596	GRIP2	80852
-0.558856	-0.215755	0.774623	-0.325987	-0.544317	-0.772222	-0.177818	-0.260568	-1.28129	-0.287736	-0.324513	-0.430898	-0.138178	-0.478045	0.000795301	0.0127652	0.0257766	ENSG00000119638	NEK9	91754
						-0.2839	0.211947	-0.596236	-0.513917	-1.42587	-0.468495	-1.03468	-0.478647	0.00191699	0.0219553	0.0443339	ENSG00000255135	EMSY-DT	124902718
-0.336402	-0.165713	-0.357852	0.633752	-2.48573	-0.66424	-0.51249	0.130299	-0.64696	-0.184291	-0.103925	-0.745962	-4.52678	-0.479072	0.000184362	0.00504581	0.0101889	ENSG00000188549	CCDC9B	388115
-0.221903	-0.156252			0.041329	-0.723862	0.27556	-0.140401	-0.654574	-0.656339	-2.05514	-0.710875	-1.22	-0.479278	0.000384743	0.00816522	0.0164879	ENSG00000134775	FHOD3	80206
-0.500014	-0.161162			-1.15363	-0.34863	0.288076	0.0341664	-0.0921735	-0.684431	-1.72971	-0.920687	1.08046	-0.4797	0.00294567	0.0288994	0.0583561	ENSG00000161654	LSM12	124801
	-0.942819	0.0610083	-0.64382	-1.34734	-0.327686	-0.453507		-0.387781			-0.497514		-0.480292	0.0013382	0.017518	0.0353738	ENSG00000260372	AQP4-AS1	NA
-0.762147	-0.423216	-0.0226559	-0.31232	-3.49535	-0.326137	-0.2075	-0.0667719	-0.596544	1.14273	-3.82893	-0.588756	-0.627367	-0.480402	0.000318536	0.0071909	0.0145205	ENSG00000119862	LGALSL	29094
						-0.207687	-0.464733	-0.70032			-0.386246		-0.480518	0.00486432	0.0395543	0.0798714	ENSG00000244945	RUFY1-AS1	101928445
-0.43904	-1.11431	-0.926815	-0.690159	0.961123	-0.495904						-0.551531		-0.480777	0.00251633	0.0261787	0.0528622	ENSG00000069206	ADAM7	8756
-0.305829	-0.744763	-0.0856171	-0.960387	-1.55577	-0.481782						-0.457743		-0.48136	0.00191257	0.0219235	0.0442699	ENSG00000132437	DDC	1644
-0.516919	-0.417297			-0.361164	0.221311	-0.836227		-0.533622			-0.635382		-0.481761	0.000825154	0.0130549	0.0263616	ENSG00000106304	SPAM1	6677
-1.0283	-0.962922	-0.114882	0.431772	-1.09718	-0.521138	-0.400828	-0.379753	-0.832624	0.37168	-0.797839	-0.146218	-0.510436	-0.481809	0.000833058	0.0131174	0.0264879	ENSG00000157540	DYRK1A	1859
						-0.244054	0.187898	-0.791374			-0.510586	1.13029	-0.481863	0.00386661	0.0343313	0.0693248	ENSG00000186868	MAPT	4137
-0.839559	1.31622			-0.400829	-0.291532	-0.626803	-0.623195	-0.296528			-0.613903	-1.19539	-0.4821	0.000767959	0.0125078	0.0252569	ENSG00000198879	SFMBT2	57713
-0.127143	-0.172032	-0.654525	-0.244734	-0.254785	-1.43774	-0.301377	0.184003	-0.454246			-0.85376	-0.730863	-0.482294	0.00223751	0.0240795	0.0486233	ENSG00000112293	GPLD1	2822
-0.937845	-0.231095	-0.33183	-1.39652	-1.636	-0.315238	-0.749996	-0.206787	0.460937	-1.59408	0.0133098	-0.250517	5.92384	-0.482853	0.00706865	0.0492581	0.0994662	ENSG00000070759	TESK2	10420
-1.08298	-0.235348	-0.214249	-0.374303	-1.15736	-0.769922	0.692734	-0.617875	-0.31936	-0.315078	-0.338093	-0.715875	1.65569	-0.482967	0.00296013	0.0289517	0.0584617	ENSG00000179335	CLK3	1198
-0.538629	-0.299292	-0.0753919	-0.147466	-1.71634	-0.463186	-0.332268	-0.32182	-0.740224	0.317926	0.155978	-0.662677	-3.87852	-0.483728	5.53813e-05	0.00240239	0.00485111	ENSG00000108823	SGCA	6442
						-0.200258	-0.70744	-0.692109			-0.450601		-0.483852	0.00488159	0.0395594	0.0798817	ENSG00000243697	RPL7AP63	NA
-0.475218	-0.686655	-0.527542	-0.367096	-1.02856	0.224161	-0.986633	0.13808	-0.369264			-0.670188		-0.483885	0.000242501	0.00601675	0.0121495	ENSG00000132692	BCAN	63827
-0.412812	-0.445982	-0.431278	-0.435168	-0.42225	-0.66687	-0.262701	0.736067	-0.831023			-0.655378	2.51897	-0.484049	0.000146184	0.00454583	0.00917934	ENSG00000185915	KLHL34	257240
-0.569292	-0.70056	0.723727	0.0169898	-1.54677	-0.37652	-0.603093	-0.182218	-0.925732	-0.371128	-2.81057	-0.189219	-1.16156	-0.484122	0.00290087	0.0286079	0.0577675	ENSG00000115896	PLCL1	5334
0.0937285	-1.35871	-0.533744	-1.46684	-0.924041	-0.288663	0.309585	-1.28917	-0.737607			-0.527876		-0.484895	0.00345436	0.0318425	0.0642991	ENSG00000129214	SHBG	6462
-1.09346	-0.0562095	-0.696013	-0.368697	-0.92315	0.0116456		-0.0571123				-0.404641		-0.485158	0.00661957	0.047241	0.095393	ENSG00000164621	SMAD5-AS1	9597
-0.444682	-0.615974	-0.507193	0.911257	-1.04696	-1.27198	-0.697682	-0.154094	-0.807391			-0.183157		-0.485375	0.0010652	0.0151873	0.0306676	ENSG00000162669	HFM1	164045
-0.88229	0.408802	-0.958101	-0.66428		0.159597	-0.429028	-0.379472	-0.324593	-0.416631	0.212193	-1.03436	-0.115573	-0.486448	0.001946	0.0221234	0.0446734	ENSG00000189339	SLC35E2B	728661
-0.562054	-0.421651	-0.556825	0.395172	-2.06757	-1.56146	-0.338941	0.100038	-0.85031	0.286886	-0.146468	-0.339918	1.29234	-0.487164	0.000294812	0.00682956	0.0137908	ENSG00000102468	HTR2A	3356
0.136555	-0.829336			-0.867364	-0.973087	-0.606627	-0.304269	-0.73829	0.0655476	-1.4379	-0.313873	-0.967155	-0.488556	0.00162636	0.0198502	0.0400833	ENSG00000189180	ZNF33A	7581
-0.525633	0.0857211			-1.59272	-0.895111	-0.5097	0.350731	-0.133925	-0.0314256	-0.232012	-0.952242	-1.39935	-0.488646	0.00142008	0.0181331	0.036616	ENSG00000008838	MED24	9862
						-0.377755	-0.122958	-0.783814			-0.426306		-0.48924	0.00617905	0.045371	0.0916171	ENSG00000203356	LINC01562	105378716
						-0.699691	0.00443721	-0.705169			-0.338152		-0.489887	0.00314622	0.0300669	0.0607136	ENSG00000233170		NA
0.142261	-0.223861	-0.40705	0.0582918	-0.970197	-1.13815	-0.454584	0.0457092	-1.1192	-0.49525	-1.06519	-0.42133	-0.800969	-0.490558	0.00160613	0.0196677	0.0397147	ENSG00000186951	PPARA	5465
-0.352923	-0.071312	-0.0447493	0.848148	-1.50286	-0.386145	-0.300142	-0.323757	-0.533458	-1.23027	-0.468461	-1.01338	-2.92199	-0.490855	0.000577536	0.0104453	0.0210921	ENSG00000167191	GPRC5B	51704
-0.955117	-0.374819	-1.37714	-0.0574809	-0.924726	-0.0146114	-0.513869	0.137595	-1.01205			-0.00887917	4.84906	-0.490932	0.00520412	0.0410445	0.0828806	ENSG00000183508	TENT5C	54855
-0.940564	-0.0668558	-0.287669	-0.0594457	-0.784251	-0.445211	-0.472165	-0.446451	-0.706139	1.71376	-0.0653879	-0.562296	0.386844	-0.492929	7.7113e-05	0.00300175	0.0060614	ENSG00000099954	CECR2	27443
-0.896121	0.103081	0.0671784	-0.654113	-0.0415005	-0.118013	-0.911008	-0.689989	-0.192576	-1.61127	-0.13283	-0.644053	-1.13164	-0.49316	9.74794e-05	0.00353319	0.00713453	ENSG00000143842	SOX13	9580
						-0.234544	0.00776214	-0.834564			-0.424314	6.87247	-0.493965	0.00351796	0.0322274	0.0650763	ENSG00000253819	LINC01151	NA
						-0.796187	-0.838164	-0.467283			-0.344496		-0.494348	0.00707111	0.0492581	0.0994662	ENSG00000270433	H3P37	NA
						-0.327103	0.0167611	-0.481815			-0.67288		-0.494988	0.00419893	0.0359359	0.0725648	ENSG00000234338		NA
-0.360614	-0.020798	-0.430331	-0.164004	-0.0710764	-0.4308	-0.455288	-0.461269	-0.410851			-0.979132		-0.495068	0.000356603	0.00781114	0.0157729	ENSG00000144230	GPR17	2840
						-0.162052	-0.552754	-0.605914	-0.497678	-0.255464	-0.586299	-1.66039	-0.49519	0.00426781	0.0364315	0.0735655	ENSG00000231584	FAHD2CP	NA
-0.797565	-1.05862	-0.529384	-0.556001	0.401556	-0.0897931	0.0778038	-0.481409	-1.26551			-0.321165		-0.496022	0.00390084	0.0344051	0.0694738	ENSG00000143257	NR1I3	9970
-0.747259	-0.360188	-0.740925	-0.686216	-0.520585	-0.831673	-0.0972231		-0.923332			0.0427648		-0.498275	0.00224585	0.0241193	0.0487037	ENSG00000066382	MPPED2	744
						0.0128025	-0.0313214	-0.687575			-0.663114		-0.49867	0.00707663	0.0492581	0.0994662	ENSG00000272498		NA
-0.699651	-0.0606846	-0.191501	0.23788	-5.07793	-0.08397	-0.647709	0.553115	-0.709111	-0.67658	-1.04268	-0.543075	-0.155161	-0.499478	7.99331e-05	0.00306657	0.00619228	ENSG00000130695	CEP85	64793
						0.181327	-0.825308	-0.424252	-0.41327	-0.858146	-0.704351	-0.578534	-0.499711	0.00509345	0.0405095	0.0818003	ENSG00000174384	PMS2P6	NA
-0.553148	-0.6278	-0.176119	-0.147841	-0.526179	-0.644355	-0.333778	0.627871	-1.03261			-0.55753	1.19275	-0.500665	0.000208877	0.00541126	0.0109269	ENSG00000132837	DMGDH	29958
						-0.254417	-0.244592	-0.735466			-0.520408		-0.501828	0.00287645	0.0284092	0.0573663	ENSG00000217644		NA
-0.442543	-0.267432	0.223449	-0.186458	-1.41482	-0.876372	0.0319376	0.0906669	-1.3171	-0.025922	-1.79651	-0.322183	0.270161	-0.502115	0.00119568	0.0162951	0.0329045	ENSG00000102967	DHODH	1723
						-0.588563	0.0980153	-0.88857			-0.359223	-0.497379	-0.503491	0.00509731	0.040516	0.0818133	ENSG00000225125	RANP4	NA
	-0.0809321	-0.674461	-0.415047	-4.9897	-0.261764	-0.532177	0.395254	-0.877362			-0.379647	-1.49676	-0.503913	0.000820815	0.0130018	0.0262543	ENSG00000186326	RGS9BP	388531
-0.675939	-0.978577	-0.667148	-0.66728	-0.123306	-0.0863533	0.0800264		-1.41929			-0.43907		-0.504308	0.000229072	0.00576983	0.0116509	ENSG00000162989	KCNJ3	3760
0.0272266	-0.565261			-0.880958	-1.40262	-0.0162167		-0.574242			-0.57119		-0.504316	0.00710178	0.0493307	0.0996127	ENSG00000183625	CCR3	1232
0.00695663	-0.2458	-0.980027	0.573573	-1.64273	-0.485302	-1.16859	0.134698	-1.05462	-1.66738	-0.20094	0.0153913	-1.75459	-0.505114	0.00644539	0.0465232	0.0939436	ENSG00000132819	RBM38	55544
						-0.259038	-0.509069	-0.309851	-0.87131	-0.740936	-0.601672	-0.273874	-0.505487	0.00187283	0.0216173	0.0436515	ENSG00000270108		NA
0.204479	-0.168536			-1.37073		-0.401206	-0.506162	-0.850624	-1.42189	-0.325341	-0.521067	-4.34907	-0.506432	0.00285176	0.0282073	0.0569586	ENSG00000107404	DVL1	1855
						-0.757367	-0.180874	-0.836669	-0.420999	0.0523378	-0.408661	-0.597484	-0.507224	0.0017458	0.0206935	0.0417861	ENSG00000263072	ZNF213-AS1	NA
						-0.47552	0.744587	-0.500181	-0.000554881	-1.21946	-0.713174	0.083064	-0.507947	0.00222898	0.0240549	0.0485737	ENSG00000204256	BRD2	6046
-0.474226	-0.279968			-0.577504		-1.03391	0.313577	-0.678234	-0.281174	-0.243848	-0.540967	4.21339	-0.508313	0.000164316	0.00481565	0.00972417	ENSG00000246922	UBAP1L	390595
						-1.03749	-0.336472	-0.506926	0.191841	-0.56283	-0.516602	-0.577007	-0.508435	0.00182322	0.0212757	0.0429616	ENSG00000260249		NA
						-0.370243	-0.698132	-0.103638			-0.697421		-0.508457	0.00718062	0.0495588	0.100073	ENSG00000237372		100129066
	-0.410125					-0.508262	0.418952	-0.826322			-0.546621		-0.509522	0.0025318	0.0262761	0.053059	ENSG00000255970	LINC02421	101927901
-0.384126	-0.671991	0.962628	-0.163085	-2.38856	-1.35089	-0.259501	-0.602816	-0.617118	-0.324532	-0.719112	-0.464963	-0.508973	-0.509569	7.60841e-05	0.00299686	0.00605151	ENSG00000154814	OXNAD1	92106
-0.275964	-0.744573										-0.635105		-0.509801	0.00602904	0.0446095	0.0900793	ENSG00000267710	EDDM13	100506374
-0.475794	-0.576683	-0.120456	1.30738	-1.38838	-0.609269	-0.823127	-0.647621	-1.21265	0.202571	0.0245934	-0.447217	0.42854	-0.510027	0.000310626	0.00712599	0.0143894	ENSG00000108799	EZH1	2145
						-0.455536	-0.238767	-0.59851			-0.552616	1.61488	-0.510305	0.0025165	0.0261787	0.0528622	ENSG00000234329	RPL7AP16	NA
-1.25003	-1.01958	0.993314	-0.446669	-0.6614	-0.873573	0.218879	0.140165	-1.13937	-0.14291	-0.790983	-0.430172	0.641681	-0.511543	0.00692145	0.0486628	0.0982641	ENSG00000156931	VPS8	23355
-1.43042	-0.708268			-0.478445	-0.840791	-0.424036	0.481529	-0.815997	0.173876	-0.364254	-0.200825	-0.829266	-0.511723	0.0057755	0.0434603	0.0877589	ENSG00000109458	GAB1	2549
						-0.291195		-0.387315			-0.688151		-0.512491	0.00352957	0.0322669	0.0651561	ENSG00000261217	BCAP31P1	NA
-0.976631	-0.431931	-0.645422	-0.518334	-0.761937	-0.224919		-0.221006				-0.284982		-0.512577	0.00141353	0.0180764	0.0365013	ENSG00000007372	PAX6	5080
	-0.700562			0.918019		-1.07991	-0.0493639	-0.706142			-0.546525		-0.513309	0.00506799	0.0404039	0.081587	ENSG00000235097	LINC00330	144817
						-0.576007	-0.285443	-0.771072			-0.358971		-0.513529	0.00205656	0.0229594	0.0463616	ENSG00000279155		NA
-0.395709	-1.9894	-0.545949	0.289051	-1.05696	-0.792048	-0.676123	-0.710848	-0.595802	1.48573	-0.897151	-0.431432	-2.50775	-0.513786	5.13795e-05	0.00229787	0.00464006	ENSG00000141449	GREB1L	80000
0.141913	-0.514259	-0.452966	-1.31535	-0.0794019	-0.120705	-0.693379		-1.22802			-0.750512		-0.515439	0.00527477	0.0411866	0.0831676	ENSG00000130762	ARHGEF16	27237
-0.174439	-0.458519	-0.554083	-0.672741	0.362103	-0.900829	-0.75687	0.575697	-0.883585	-0.091603	-2.84956	-0.646147	-2.88806	-0.515637	0.000721442	0.0120156	0.0242629	ENSG00000138835	RGS3	5998
						-0.603458	-0.14975	-0.891353			-0.365158		-0.516315	0.00391361	0.0344949	0.0696551	ENSG00000267265	GP6-AS1	NA
						-0.22335		-0.661725			-0.519225		-0.517799	0.00454903	0.0379097	0.0765506	ENSG00000225083	GRTP1-AS1	NA
-0.078122	-1.09824	-0.449386	0.648828	-2.37714	-1.05489	-0.487898	-0.371118	-0.834403			-0.193597	-0.0170004	-0.518207	0.00270568	0.0274581	0.0554458	ENSG00000132464	ENAM	10117
						-0.393201	-0.77065	-0.586298			-0.465308		-0.518439	0.00356105	0.0324653	0.0655566	ENSG00000267581		NA
-0.694181	-0.121566					-0.0924964	-0.883591	-0.70321			-0.457503		-0.518768	0.000580353	0.0104811	0.0211643	ENSG00000278156	TSC22D1-AS1	641467
-0.306772	-0.693627	-0.721816	0.949213	-1.36103	-0.958114	-1.06491	-0.379655	-0.933587	0.740921	-0.86276	-0.181241	-0.341674	-0.518897	0.000860377	0.0132798	0.0268157	ENSG00000005073	HOXA11	3207
-0.362824	-0.229841	-0.396202	-0.283077	-0.0752734	-0.438142	-0.751387	-0.653228	-0.844396			-0.567834		-0.519017	6.00378e-05	0.00256957	0.00518871	ENSG00000189283	FHIT	2272
-0.488156	-0.114899						-1.498				-0.485757		-0.520051	0.00618294	0.045371	0.0916171	ENSG00000265222		105371734
	-1.16837	-0.48438	-1.80112	-0.248912	-0.183557	-0.326748	0.172043	-1.00655			-0.57027		-0.520574	0.00046401	0.00924815	0.0186746	ENSG00000181798	LINC00471	151477
-0.682914	-0.418025	-0.213072	-0.80049	-1.93417	-0.170308	0.0528668	-0.253958	-0.639931			-0.639344		-0.520692	7.10368e-05	0.00288737	0.00583043	ENSG00000144908	ALDH1L1	10840
-0.501914	-1.0262	-0.622367	-1.52066	-1.1674	0.181255						-0.494151		-0.521812	0.000720809	0.0120156	0.0242629	ENSG00000091138	SLC26A3	1811
-0.679112	0.205617	-0.832224	-2.15812	-0.822942	-1.13961	-0.617457	0.609624	-0.746823	-0.623413	-0.407844	0.100173	-0.949389	-0.522412	0.0020188	0.022712	0.045862	ENSG00000047579	DTNBP1	84062
						-0.317085		-0.648633			-0.518829		-0.522866	0.0070582	0.0492581	0.0994662	ENSG00000277741	GOLGA6L17P	NA
						-0.660921	-0.785444	-0.483669			-0.450804		-0.523416	0.00399389	0.0349857	0.0706462	ENSG00000269903		NA
						-0.314286	-1.10933	-0.148062			-0.707911		-0.52401	0.00312156	0.0298958	0.0603682	ENSG00000260884		NA
						-0.532197	-1.03013	-0.731535			-0.312573		-0.524699	0.00184847	0.0214294	0.043272	ENSG00000234782	TPT1P9	NA
0.019342	-0.805798	-0.625298	0.369205	-1.97197	-1.48143	-0.781702	0.550123	-0.299962	0.142664	-0.405736	-1.03905	-0.0834513	-0.524749	0.00659354	0.0470805	0.095069	ENSG00000168621	GDNF	2668
-0.479946	-0.840089	-0.965755	-0.0983059	-1.30422	-0.571269	-0.301599	-0.749759	-0.713564	1.21734	-0.318498	-0.629401	-0.975993	-0.52541	4.36041e-05	0.00206713	0.00417413	ENSG00000091831	ESR1	2099
						-0.428587		-0.606009			-0.499213		-0.525774	0.00289796	0.0286004	0.0577525	ENSG00000226413	OR8T1P	NA
						-0.316011	-0.105304	-0.79796			-0.487173		-0.526402	0.00206924	0.0229658	0.0463745	ENSG00000261663	ECI1-AS1	NA
						-0.80231	-0.886932	-0.512973	-0.310964	0.22369	-0.588067	-1.31128	-0.52645	0.0018895	0.0217154	0.0438496	ENSG00000254860	TMEM9B-AS1	493900
-0.728488	-1.00914	-1.03899	-0.225905	-1.69532	-0.445166	-0.0835659	-0.00925483	-0.903833	-0.361279	-7.60566	0.0768081	-1.17142	-0.528524	0.00155852	0.0192955	0.0389632	ENSG00000110693	SOX6	55553
	-0.444784			-0.364504	-0.325759	-0.155403	-0.857142	-0.976921			-0.507029		-0.528921	0.000701577	0.0118483	0.023925	ENSG00000236829		100134368
						-0.681224	-0.262652	-0.848722	-0.0901857	-0.813254	-0.307874	-1.05288	-0.530188	0.000610585	0.0108354	0.0218799	ENSG00000145945	FAM50B	26240
						-0.0963094	-0.358855	-0.769734			-0.572429		-0.530774	0.00219114	0.0237364	0.0479305	ENSG00000232648	ING2-DT	NA
-0.59724	0.0142903	-0.607046	-1.04864	-1.06012	-0.375842						-0.440345		-0.531282	0.000835573	0.0131259	0.026505	ENSG00000012504	NR1H4	9971
-1.04862	0.465787	-1.01533	-0.573222	-2.01271	-0.640915	0.0201919	0.12503	-1.28045	-0.00539993	0.147035	-0.351012	0.0748733	-0.53161	0.00252849	0.0262622	0.053031	ENSG00000152217	SETBP1	26040
0.00731307	0.053406	0.0611173	-0.345685	-1.37944	-0.573782	-0.941712	-0.455204	-0.906427	-0.316743	-3.43834	-0.556845	-0.962073	-0.532246	0.000273777	0.00651715	0.01316	ENSG00000103507	BCKDK	10295
						-0.212538	-0.665215	-0.740452			-0.455393		-0.532609	0.00167053	0.0201405	0.0406694	ENSG00000222112	RN7SKP16	NA
-1.18052	-1.7995	0.50609	1.64744	-0.541673	-1.06326	-0.835942	-0.496275	-0.69446	-0.399419	0.150117	-0.625383	-2.08702	-0.534189	0.00559992	0.0427928	0.0864108	ENSG00000152990	ADGRA3	166647
0.0176173	-0.115198	-0.59658	-0.240786	-2.93356	-0.396625	-0.291356	-0.823416	-1.24774	-0.381999	-0.420589	-0.377143	-1.63378	-0.534897	0.000827495	0.0130608	0.0263736	ENSG00000112796	ENPP5	59084
	-0.230019	-0.577031	-0.363697	-2.15307	-0.304591	-0.716882	0.479171	-0.792356			-0.535278		-0.535407	0.000221405	0.00564032	0.0113894	ENSG00000175262	C1orf127	148345
				-2.25135		-0.755347	-0.312639	-0.629556	-0.0123963	0.0190219	-0.460447	-1.04531	-0.535663	0.000757797	0.0124032	0.0250456	ENSG00000271816	BMS1P4	729096
-0.264257	-0.808069			0.144845	-1.11522	-0.492865	0.852001	-0.934152	-0.551052	-1.26903	-0.529273	0.132981	-0.535881	0.000405707	0.00844881	0.0170606	ENSG00000124374	PAIP2B	400961
						0.000475248	-0.35197	-0.672822	-0.516044	-1.17833		0.799614	-0.536201	0.00554799	0.0425196	0.0858592	ENSG00000284057		NA
						-0.846619		-0.523694			-0.429695		-0.536204	0.00310363	0.0298101	0.0601951	ENSG00000237882	PPIAP13	NA
-0.848147	-0.114496			0.0517862	-0.756526	-0.370794		-0.833911			-0.308988	-3.24058	-0.536324	0.000154399	0.00465545	0.00940069	ENSG00000144460	NYAP2	57624
-0.515731	-1.06108										-0.471313		-0.536519	0.00568718	0.043103	0.0870373	ENSG00000261340	LINC01616	106456574
-0.758209	-0.755434	0.574348	0.153694	-1.13848	-0.61784								-0.538373	0.00681663	0.0481553	0.0972394	ENSG00000164597 | ENSG00000284369	COG5	10466
-0.76518	-0.931887	-0.406953	-0.496387	-0.824845	-0.0675558	-1.31229	0.237408	-0.434307			-0.483287		-0.540079	4.15206e-05	0.00201884	0.00407662	ENSG00000132182	NUP210	23225
						-0.427003	-0.548509	-0.344312			-0.74853		-0.540219	0.00284715	0.0282038	0.0569515	ENSG00000267283		NA
-0.466634	-1.93242	-0.239394	-0.012341	-0.380128	-1.15322	0.0405665	0.321438	-0.757661	0.852731	-1.52577	-1.11763	-1.06454	-0.540339	0.00490907	0.0397093	0.0801845	ENSG00000274349	ZNF658	26149
-0.164064	-0.914461	-0.439519	-0.619859	-0.51226	-0.0640496	-0.877065	0.13628	-1.15157			-0.811504	-3.91849	-0.540342	0.000285896	0.00669309	0.0135153	ENSG00000174502	SLC26A9	115019
-0.629587	-0.0420744	-0.403315	-0.674898	-0.147384	-0.767783	-0.743248	-0.484299	-0.797616	1.93369	-1.31529	-0.431535	-1.34056	-0.540387	1.54611e-05	0.00103131	0.00208251	ENSG00000168763	CNNM3	26505
-0.530208	-0.943976	-0.274662	-0.482994	-1.04435	-0.341428						-0.558594		-0.542248	0.000708206	0.0119223	0.0240745	ENSG00000140600	SH3GL3	6457
-1.15619	-0.665391	-0.0603799	-0.174683	-0.101627	-0.406495		-0.363949				-0.505146		-0.543183	0.000609739	0.0108349	0.0218788	ENSG00000148584	A1CF	29974
						-0.113019	-0.200158	-0.827801			-0.594626		-0.543196	0.00144371	0.0183269	0.0370072	ENSG00000279700		NA
						-0.813848	-1.01345	-0.65468			-0.188842		-0.543276	0.00385311	0.0343263	0.0693147	ENSG00000280214		NA
-0.778416	-0.269372	-0.103189	-1.26584	-1.91375	0.0389289	-0.343498		-0.72685			-0.47163		-0.54411	9.15376e-05	0.00340356	0.00687276	ENSG00000187889	FYB2	199920
-0.225324	-0.177197	-0.0904316	0.533962	-2.45985	-0.349059	-0.714327	-0.0486136	-0.744876	-0.284285	-0.235688	-1.60499	-1.7057	-0.54418	0.00427134	0.0364382	0.0735791	ENSG00000138162	TACC2	10579
-0.278664	-0.46549	-0.408553	-1.11731	-0.715617	-0.111525	0.33506	0.554809	-1.35297	-0.859725	-3.61647	-0.436229	-0.118465	-0.545433	0.00699571	0.0489576	0.0988593	ENSG00000105516	DBP	1628
						-0.407361	0.0462438	-1.07619			-0.472926		-0.546052	0.00586922	0.0438973	0.0886413	ENSG00000258952	SALRNA1	NA
	0.166266					-0.135236	-0.543956	-0.759599			-0.717773		-0.546057	0.0014976	0.0187539	0.0378695	ENSG00000226312	CFLAR-AS1	65072
						-0.366919	-0.061606	-0.417282			-0.783454		-0.547312	0.00254042	0.0263244	0.0531566	ENSG00000213839	TMX2P1	NA
	-0.998461	-0.559571	-0.32498	-1.71283	-0.455684						-0.381834		-0.54789	0.00480823	0.0392766	0.0793106	ENSG00000166118	SPATA19	219938
-0.229532	-0.318811	-0.406919	-0.634652	-2.14062	-0.268543	-0.326875	-0.70044	-0.961756			-0.510185	-1.42029	-0.547982	2.70605e-05	0.00154828	0.00312642	ENSG00000134020	PEBP4	157310
-0.11674	-0.583658	-0.282993	-0.642819	-2.97481	-0.100415	-0.557199		-1.0453			-0.452591		-0.549644	0.000848646	0.0132062	0.0266672	ENSG00000105707	HPN	3249
-0.65821	-0.718021	-0.257927	-1.39979	-0.617846	-0.609697	-0.342497	-0.335582	-0.869865			-0.311572		-0.549664	4.71711e-05	0.00217319	0.00438829	ENSG00000084674	APOB	338
						-0.176047		-0.855131			-0.518767		-0.550621	0.00224939	0.0241378	0.0487411	ENSG00000230872	MFSD13B	105371130
0.031115	-0.088484	-0.813874	-0.597482	-0.724712	-0.220941	0.163698	0.00177849	-1.24917	-0.0657275	-1.15692	-1.5597	-0.660138	-0.551749	0.00577182	0.0434603	0.0877589	ENSG00000167978	SRRM2	23524
						-0.657567		-0.701077			-0.438077		-0.552406	0.0045416	0.0379097	0.0765506	ENSG00000233987		NA
-0.661795	-0.366926	-0.587442	-1.46419	-0.957467	-0.624142						-0.279027		-0.552959	0.000427762	0.00877607	0.0177214	ENSG00000176009	ASCL3	56676
-0.359708	-0.387732	-0.351635	-1.68064	-0.236119	-0.0179996						-1.00175		-0.553469	0.00536728	0.0417371	0.0842791	ENSG00000070019	GUCY2C	2984
-0.435204	-0.243627	-0.245884	1.07209	-1.36167	-0.989312	-0.412874	-0.0729378	-1.17913	-0.341712	-1.13759	-0.471454	0.352716	-0.55395	0.000209926	0.00541126	0.0109269	ENSG00000183826	BTBD9	114781
-0.611631	-0.19732	-0.21562	-1.13037	-0.704003	-1.19038	-0.105776	-0.672804	-1.3505	-0.652046	-0.550315	0.278897	-1.5137	-0.554389	0.00246483	0.0258642	0.0522272	ENSG00000107262	BAG1	573
						-0.251059	0.0811762	-0.734873			-0.642797		-0.554592	0.00112365	0.0157004	0.0317035	ENSG00000279489		NA
0.0324985	0.792925	-1.02062	-0.423515	-0.811339	-0.855184	-0.268017	-0.0195649	-0.773795	-0.862298	-1.31409	-0.951681	-0.50239	-0.555095	0.000341267	0.00758791	0.0153222	ENSG00000169062	UPF3A	65110
-2.56823e-05	-0.673628	-0.652747	-0.577821	-1.70662	-0.274047	-1.07824	-0.560987	-0.925544			-0.459831		-0.555181	0.000202546	0.00535577	0.0108148	ENSG00000019505	SYT13	57586
-0.0712606	-0.548426	-0.465237	0.00355528	-1.83164	0.155142	-1.13592	-0.309305	-1.59326	-0.010854	0.433167	-0.963282	-1.28289	-0.55546	0.0070689	0.0492581	0.0994662	ENSG00000105711	SCN1B	6324
-0.321696	-0.752242	0.074051	0.128036	-0.692133	-1.31093	-0.301945		-1.05696			-0.424819		-0.555474	0.000161303	0.00476093	0.00961368	ENSG00000107165	TYRP1	7306
						-0.897985	-1.13803	-0.0758796			-0.550569	-0.287703	-0.555758	0.00270449	0.0274581	0.0554458	ENSG00000205578	POM121B	NA
						-0.164329	-0.629975	-0.592536			-0.646112		-0.556184	0.000865018	0.013291	0.0268384	ENSG00000227963	RBM15-AS1	440600
-0.566915	-0.901835										-0.499449		-0.556539	0.00273819	0.0277072	0.0559488	ENSG00000242808	SOX2-OT	347689
-0.783356	-0.294907										-0.412042		-0.556626	0.00667262	0.0474938	0.0959035	ENSG00000223850	MYCNUT	103752554
						-1.07573	0.0809396	-0.647478	-0.381741	-0.621599	-0.48246	0.383931	-0.557017	0.000947289	0.0141826	0.0286387	ENSG00000103222	ABCC1	4363
						-0.71829	-0.339156	-0.720549			-0.463148	-1.31778	-0.558175	0.00148395	0.0186357	0.0376308	ENSG00000258938		NA
						-0.402535	0.464251	-0.845553			-0.635953		-0.558261	0.00145062	0.0183727	0.0370998	ENSG00000229065		NA
-0.609071	-0.203343	-0.632839	0.460213	-4.74542	-0.644804								-0.559039	0.00572814	0.0432756	0.0873859	ENSG00000204219 | ENSG00000282941	TCEA3	6920
						-0.958997		-0.719496			-0.324059		-0.559308	0.00233061	0.0248287	0.0501362	ENSG00000261272	MUC22	100507679
						-0.819075	-0.499799	-0.555857			-0.481151		-0.560135	0.0015016	0.0187863	0.0379348	ENSG00000280007		NA
						-0.295794	-0.648129	-0.821288	-0.418715	-0.266519	-0.483621	1.54574	-0.560319	0.000246708	0.00608699	0.0122914	ENSG00000250159	PKD2L2-DT	NA
-0.881424	-0.363642	-0.223939	-0.0639993	-2.97162	-0.1727	-0.310622	-0.0990393	-0.737203	-1.60556	-5.78837	-0.334094	-2.85475	-0.560342	8.83775e-06	0.00072415	0.00146227	ENSG00000140986	RPL3L	6123
-0.128953	-0.25944			-1.71945		-0.753365		-0.702545			-0.659191		-0.560841	0.000526707	0.00987501	0.0199405	ENSG00000203697	CAPN8	388743
						-0.577044	-0.281737	-0.839682	-0.393306	-1.0629	-0.287343	-4.87142	-0.561667	0.00031836	0.0071909	0.0145205	ENSG00000283662		NA
						-0.420104	-0.415273	-0.822236	-1.13156	-0.394304	-0.435615	0.554975	-0.562269	0.000650568	0.0112737	0.0227648	ENSG00000204248	COL11A2	1302
	-0.883342			-0.686066	-1.54916	-0.643667	0.121242	-0.840571	0.251797	-0.954745	-0.0912595	-0.688279	-0.562567	0.00521946	0.0410445	0.0828806	ENSG00000151687	ANKAR	150709
-0.673727	0.0135028	-0.541056	0.450361	-1.38019	-0.339246	-0.258332	-0.414822	-0.79964	-0.684354	-1.77942	-0.607026	0.157178	-0.563938	1.16394e-05	0.000843978	0.00170423	ENSG00000151240	DIP2C	22982
-0.722705	-0.334157	0.12442	-0.660328	-1.1682	-0.637768	-1.16445	0.500576	-1.27156			-0.0466024	-0.42371	-0.564727	0.00290724	0.0286494	0.0578512	ENSG00000159023	EPB41	2035
						-0.477146	-0.681833	-0.806149	0.491593	-1.02501	-0.570963		-0.565735	0.000487716	0.00942682	0.0190354	ENSG00000280434		NA
						-0.439796	0.376413	-0.858611	-1.23139	-0.346345	-0.585811		-0.566314	0.000425437	0.00875543	0.0176797	ENSG00000267530	LINC01836	NA
						-1.14088	-0.373379	-0.631554	-0.438261	-0.987024	-0.35243	-0.0248308	-0.566927	0.000743743	0.0122654	0.0247674	ENSG00000278535	DHRS11	79154
	0.597478					-1.03035	-0.369972				-0.624699		-0.56699	0.00309522	0.0298058	0.0601865	ENSG00000163632	C3orf49	132200
-0.707722	-0.327832	-0.380684	-0.6387	-0.477405	-0.537567	-0.345298	-0.26843	-0.922043	1.96291	-24.5666	-1.38495	-4.05215	-0.56751	0.0041797	0.0359359	0.0725648	ENSG00000116981	NT5C1A	84618
				-0.753383		-0.845223	-0.205451	-0.58511			-0.485187	-3.45339	-0.567985	0.000377967	0.00808877	0.0163335	ENSG00000206422	LRRC30	339291
						-0.608311	-0.666085	-0.313875	-1.13184	-11.5378	-0.484154	-0.195879	-0.56836	0.000865109	0.013291	0.0268384	ENSG00000205534	SMG1P2	NA
0.1426	-0.564512	-0.14883	-0.692303	-1.4289	-0.558591	-1.13662	-0.356709	-1.63783	-0.149847	-1.07353	0.231164	-3.71258	-0.568617	0.00639618	0.0462686	0.0934295	ENSG00000184990	SIVA1	10572
-0.763204	-0.643554				-1.13655	0.294249	-0.670829	-0.415348	0.028278	-2.23275	-0.39657	0.0513071	-0.569126	0.000294108	0.00682515	0.0137819	ENSG00000080200	CRYBG3	131544
						-0.38258	-0.581589	-0.139633	-0.247487	-1.10689	-0.860049	-2.98827	-0.56963	0.000936355	0.0140443	0.0283594	ENSG00000205746	PKD1P4	NA
-0.455755	-0.609047			0.263902	-0.870516	-0.831691		-1.0199			-0.17545		-0.569788	0.000474654	0.00936189	0.0189043	ENSG00000168143	FAM83B	222584
						-0.913083	-0.527899	-0.761202			-0.320729		-0.569821	0.00106401	0.0151873	0.0306676	ENSG00000275552		NA
						-0.636333	0.0239718	-0.290234			-0.866877		-0.570019	0.00411917	0.0356207	0.0719284	ENSG00000245748		100129931
-0.464524	-0.141852	-0.431271	-0.827738	-0.33233	-0.608723						-0.753734		-0.57039	0.000207347	0.00540784	0.01092	ENSG00000021461	CYP3A43	64816
						0.0539432	-0.326979	-0.740081			-0.827318	-0.00639169	-0.570622	0.00298584	0.0291213	0.0588042	ENSG00000250326	USP38-DT	105377623
						-0.865906	-0.435376	-0.462375	-0.0242294	-1.07218		-0.968518	-0.572132	0.00702348	0.0490941	0.0991351	ENSG00000287104		NA
						-0.836001	-0.724713	-0.819083			-0.345025		-0.572139	0.0017795	0.0209407	0.0422853	ENSG00000263089		NA
						-0.372826	-0.941508	-0.976785			-0.382437	-1.0425	-0.57263	0.00136181	0.0176557	0.0356519	ENSG00000278390		101929140
-0.505531	-0.568643				-0.38988	-0.266192		-0.691537			-0.737978		-0.572741	3.16545e-05	0.00170806	0.00344905	ENSG00000164900	GBX1	2636
						-0.276471	-0.611961	-0.203956			-0.9234	-0.348123	-0.573242	0.0061525	0.0452707	0.0914144	ENSG00000171116	HSFX1	100506164
-0.594675	-0.253528			-2.54776	-0.500636	-0.58568	-0.555201	-0.703236	1.46694	0.186674	-0.837721	-3.81827	-0.573451	7.96572e-06	0.000677801	0.00136867	ENSG00000081248	CACNA1S	779
						-0.938207	-0.548444	-0.821595			-0.306325		-0.573492	0.00193079	0.0220562	0.0445378	ENSG00000229097	CALM2P2	NA
-0.184793	-0.0619861	-0.653472	-1.07357	-1.60064	-0.431477	-1.45734	0.0655376	-0.550557	-2.87344	-0.698549	0.0755749	-4.05584	-0.576825	0.00216782	0.0236254	0.0477064	ENSG00000186350	RXRA	6256
-0.253915	-1.82287	-0.226833	-1.13156	-0.77305	-0.100709						-0.856186		-0.577598	0.0011944	0.0162951	0.0329045	ENSG00000153086	ACMSD	130013
-0.294669	-0.281639				-0.402675	-0.389601	-0.386887	-0.762918	-0.248139	-8.25259	-0.761833	-2.22353	-0.578037	1.12449e-05	0.000829277	0.00167455	ENSG00000186628	FSD2	123722
-1.21264	-0.517613	-0.195651	0.13475	-2.64465	-1.36769	-0.528853	-0.467751	-0.586779	0.937177	0.252941	-0.616197	1.13423	-0.578348	0.00299255	0.0291653	0.0588931	ENSG00000170322	NFRKB	4798
						-0.194816		-0.858414			-0.562449		-0.581331	0.00233946	0.024903	0.0502863	ENSG00000203506	RBMS3-AS2	NA
-0.644416	-0.665325										-0.525667		-0.581474	0.00235692	0.0250086	0.0504995	ENSG00000270174		101927950
						-0.924099	-0.747141	-0.506202			-0.456775	-2.70541	-0.581708	0.00108944	0.0153444	0.0309848	ENSG00000277287		NA
						-0.408538	-0.448524				-0.691057		-0.581779	0.00442783	0.0373175	0.0753546	ENSG00000232439	RPL18AP7	NA
						-0.352509	-0.272175	-0.526526	-0.600592	-0.712367	-0.754472	-1.5597	-0.582611	0.000339665	0.00756495	0.0152758	ENSG00000283787	PRR33	102724536
-0.630453	-0.649878										-0.530314		-0.582806	0.00538086	0.0417864	0.0843786	ENSG00000230250	LINC01753	105378739
0.0122253	-0.293192	-0.335003	-0.211036	-0.146097	-0.335486	-1.00061	-0.958255	-1.19653	-0.723205	-1.34235	-0.594189	-0.265831	-0.583186	8.82081e-05	0.00330755	0.0066789	ENSG00000197971	MBP	4155
						-0.671936	-0.909409	-0.593521			-0.480877		-0.583556	0.000577585	0.0104453	0.0210921	ENSG00000227176	NSA2P5	NA
-0.17257	-0.57055	-0.345839	-0.927377	-2.31108	-0.788943	-0.535291	0.0403851	-0.709094			-0.704724	0.0959041	-0.583752	4.4313e-06	0.000442264	0.000893057	ENSG00000170500	LONRF2	164832
-0.586419	-0.104373	-0.00390335	-0.0467387	-2.33685	-0.408061	-0.339687	0.133119	-0.599501	-0.750484	-0.747687	-1.00872	1.54196	-0.583912	8.05251e-06	0.000680822	0.00137477	ENSG00000106554	CHCHD3	54927
	-0.162245	-0.196061	-0.393588	-1.31631	-0.115028	-0.396992	-0.593343	-0.755087	-1.02037	-1.68266	-0.510189	-1.44009	-0.584199	1.33842e-05	0.000925324	0.00186849	ENSG00000161664	ASB16	92591
						-0.431695		-0.701829			-0.545939		-0.585019	0.000479538	0.00939826	0.0189778	ENSG00000270733		NA
						-0.163082		-0.451344			-0.868273		-0.585534	0.00204129	0.0228274	0.046095	ENSG00000260047	BCAP31P2	NA
						-0.0428331	-0.807318	-0.775121			-0.584554	-0.26458	-0.585697	0.000872636	0.0133429	0.0269432	ENSG00000261247	GOLGA8T	c(653075, 653125)
	-1.08713	-1.05029	-1.79182	-0.635227	-0.218394	-0.296801	-0.0113684	-1.02063			-0.333608		-0.58586	0.000178546	0.00496702	0.0100298	ENSG00000189419	SPATA41	NA
-0.506878	-0.463375					-0.416662	-0.469946	-1.00814			-0.476275	-2.66967	-0.587236	9.70273e-05	0.00353319	0.00713453	ENSG00000229589	ACVR2B-AS1	100128640
-0.652971	-0.712679			0.0948863	-0.70662								-0.588857	0.0059598	0.0442205	0.0892938	ENSG00000173295 | ENSG00000285119	FAM86B3P	286042
	-0.717546					-0.388751	-0.853306	-0.787314			-0.547399		-0.590111	0.00165288	0.0200175	0.0404211	ENSG00000231013	SCTR-AS1	107105282
						-0.390918	-0.100884	-0.520265			-0.809586		-0.59185	0.000879146	0.0133675	0.0269927	ENSG00000255585		651337
						-0.316451	-0.29997	-0.430861			-0.935957		-0.591888	0.00142071	0.0181331	0.036616	ENSG00000245148	ARAP1-AS2	100506020
						-0.288839	0.0624899	-0.767081			-0.700433	-4.94123	-0.592512	0.000399782	0.0083808	0.0169232	ENSG00000235296		NA
						-0.565028	-0.221368	-0.559361	-0.900186	-1.59996	-0.494449	-0.271976	-0.593685	0.000254513	0.00622175	0.0125635	ENSG00000260708	TBC1D22A-DT	NA
-1.10959	-0.620688	-0.374534	-0.106199	-3.02288	-0.22547	0.0969738		-1.05001			-0.221753		-0.593791	0.00418091	0.0359359	0.0725648	ENSG00000171885	AQP4	361
-0.321463	-0.416689	-0.364896	0.7829	-3.06871	-0.140994	-0.510044	-0.520453	-0.853772	0.183641	-4.91273	-1.1761	-1.60135	-0.594517	0.00310094	0.0298058	0.0601865	ENSG00000183785	TUBA8	51807
						-0.492749	-0.123579				-0.730637		-0.594933	0.00500623	0.0400801	0.0809331	ENSG00000277051	Metazoa_SRP	NA
-0.796681	-0.261428			-0.080172	-0.420871	-0.52718	0.610091	-0.768345	-1.24861	0.0107855	-1.31121	-1.88584	-0.594941	0.000817188	0.0129908	0.0262322	ENSG00000243156	MICAL3	57553
						-0.271543	-0.673464	-0.332611			-0.976833		-0.595648	0.00339085	0.031492	0.0635913	ENSG00000261140		NA
-0.917665	-0.765073	-0.459266	-1.6048	-0.233058	-0.511365						-0.284987		-0.595822	0.000344961	0.00765721	0.0154621	ENSG00000125903	DEFB129	140881
-0.976692	-0.257506			-2.77505		0.218621	-0.415173	-0.254558	0.0256612	-1.65314	-0.871595	-1.89634	-0.596181	0.0020368	0.022804	0.0460478	ENSG00000092529	CAPN3	825
						-0.386319	-0.640869	-0.533724	-0.797669	-0.98043			-0.597045	0.00532327	0.0414678	0.0837353	ENSG00000290021		NA
						-1.03026	-0.41761	-0.5097			-0.526756		-0.598147	0.000521673	0.00983621	0.0198621	ENSG00000230224	PHB1P9	NA
						-0.703226	-0.0821207	-0.746561			-0.610134		-0.600723	0.000466338	0.00926673	0.0187122	ENSG00000261386		NA
						-0.555808	-0.662616	-0.448398			-0.666346		-0.600788	0.000852136	0.0132212	0.0266974	ENSG00000233266	HMGB1P31	NA
						-0.486815	0.147832	-0.687492			-0.767385		-0.60121	0.000814827	0.0129908	0.0262322	ENSG00000239670		NA
-0.617702	-0.455342	-0.286176	-0.936066	-0.314832	-1.23219						-0.447592		-0.601265	0.000234526	0.00588487	0.0118832	ENSG00000095596	CYP26A1	1592
	-0.722827			-0.630865	0.243651	0.271455	-0.654038	-1.03745	-1.68956	-0.572335	-0.944702	2.91004	-0.60226	0.00460861	0.0382676	0.0772733	ENSG00000197223	C1D	10438
-0.661611	-0.600282			-2.5381	-0.572308	-0.595189	0.0139779	-0.745496	-0.841479	-1.69456	-0.221667	3.80478	-0.602488	9.377e-06	0.000736511	0.00148723	ENSG00000175984	DENND2C	163259
						-0.523277	-1.09052	-0.31022			-0.664795		-0.602773	0.00062963	0.0110698	0.0223531	ENSG00000227775		NA
						-0.028816	-0.710796	-0.566501			-0.834789	-2.60246	-0.603294	0.000881719	0.0133852	0.0270285	ENSG00000254539		NA
				-0.235442		-0.462855	-0.142716	-0.905322			-0.708659	-1.15438	-0.604328	0.000480969	0.00939826	0.0189778	ENSG00000184923	NUTM2A	728118
0.376637	-0.521261	-0.504025	-1.50368		-0.872959	-0.953388	-0.713936	-1.2202			-0.379269		-0.606065	0.00376274	0.0336794	0.0680083	ENSG00000189350	TOGARAM2	165186
						-0.162648		-0.839129			-0.603651		-0.606958	0.000716947	0.012001	0.0242333	ENSG00000235263		NA
	-0.611736	0.0160371	0.304767	-0.704144	-0.779755	-0.230225	-0.280239	-0.881852			-0.907793		-0.607012	3.27076e-05	0.00174125	0.00351609	ENSG00000185942	NKAIN3	286183
						-0.0624959	-0.702159	-0.665875			-0.731375		-0.607085	0.000567796	0.0103958	0.020992	ENSG00000276952		NA
-1.36465	0.00831848					-0.201517	-0.254942	-0.677682	-0.0999373	-0.154716	-0.820933	0.782149	-0.608481	0.000965556	0.0143123	0.0289007	ENSG00000257315	ZBED6	100381270
						-0.808223	-0.962304	-0.878649			-0.247243		-0.609091	0.00449404	0.0377317	0.0761911	ENSG00000232987	LINC01219	NA
						-0.410546	-0.252383	-0.804517			-0.648273		-0.609134	0.000483578	0.00939826	0.0189778	ENSG00000280486		NA
0.00607058	-0.760653			-2.52394	0.188653	-0.750329	-0.372544	-1.14809	-1.0833	0.426088	-0.976803	-1.45109	-0.60917	0.0045447	0.0379097	0.0765506	ENSG00000141576	RNF157	114804
-1.04324	0.843509	-0.10063	0.0994908	0.116902	-0.823574	-0.804068	-0.346436	-1.00703	-1.35051	-1.95947	-0.397872	-0.275352	-0.609331	5.16421e-05	0.00230033	0.00464501	ENSG00000108924	HLF	3131
						-0.0437804		-0.775978			-0.74412		-0.609374	0.00194502	0.0221234	0.0446734	ENSG00000249203	LINC02224	NA
						-0.0377875	0.0126328	-0.74521			-0.852014		-0.610087	0.000986152	0.0144963	0.0292722	ENSG00000260125	AGBL1-AS1	727915
-0.537945	-0.637109	-0.567845	-0.292525	-2.51177	-0.310847	-0.436847	0.418832	-1.08958			-0.592275	0.534115	-0.610394	5.67112e-06	0.000519162	0.00104834	ENSG00000185436	IFNLR1	163702
						-0.752928	-0.108799	-0.308967			-0.815022		-0.6105	0.00122466	0.0165709	0.0334615	ENSG00000184616	SPDYE12	100101268
						-0.169722	-0.452622	-0.700071	-0.963229	-1.11113		-0.847003	-0.611257	0.00400603	0.0350102	0.0706957	ENSG00000285886		NA
						-0.0336514	-0.885482	-0.699739			-0.694969		-0.611797	0.000273962	0.00651715	0.01316	ENSG00000197815		NA
-0.585909	-0.594427				-0.13169	-0.53483	-0.0534332	-0.956231	-0.768256	-2.11965	-0.47417	-1.18038	-0.611928	3.17647e-06	0.000346814	0.000700317	ENSG00000164142	FHIP1A	729830
						-0.3179	-0.348716	-0.933612			-0.560114		-0.612822	0.000329631	0.00740358	0.0149499	ENSG00000277007		NA
						-0.054862		-0.893286			-0.597912		-0.613953	0.00073454	0.0121726	0.02458	ENSG00000259475	SYNM-AS1	NA
-0.526296	-1.14032	-0.471065	1.09849	-0.554533	-0.90784	0.00422631	-0.247465	-1.56827	-0.783558	-0.402681	-0.727166	2.32712	-0.614102	0.000261585	0.0063595	0.0128416	ENSG00000112246	SIM1	6492
		-0.585087	-0.836945	-1.64223	-1.15306	0.0611701		-0.710528			-0.3238		-0.614169	0.000363506	0.00792042	0.0159936	ENSG00000178055	PRSS42P	339906
-1.08908	-0.31233			-2.26061	-0.465105	-0.40856	0.0884822	-1.07331			-0.199718	-7.54454	-0.61499	0.000834797	0.0131259	0.026505	ENSG00000178821	TMEM52	339456
						-0.538261	-0.43222	-0.587798	0.453908	-3.19209	-0.704707	-1.56269	-0.615009	0.000366527	0.00793683	0.0160267	ENSG00000185219	ZNF445	353274
	-0.501271					-0.801384	-0.0759271	0.0606436	-0.766153	-0.530198	-1.24467		-0.615184	0.00545241	0.0420298	0.0848702	ENSG00000125551	PLGLB2	5342
						-0.939088	-0.740183	-0.784584			-0.362734		-0.615832	0.000403548	0.00842248	0.0170074	ENSG00000268087		NA
						-0.237597	-0.124051	-0.934937	-0.239955	-0.116348	-0.889971	0.534766	-0.616447	0.000369484	0.00797485	0.0161035	ENSG00000165121		NA
-0.472386	-0.281443	-0.994664	-0.315333	-1.7707	-0.307295	-0.698101	-0.436137	-0.920007			-0.545634	0.915759	-0.616939	2.11087e-06	0.00026942	0.000544036	ENSG00000112782	CLIC5	53405
						-0.1138	-0.599535	-0.803091	-0.274119	-0.49977	-0.785707	-1.94959	-0.618239	0.000178722	0.00496702	0.0100298	ENSG00000261101		NA
-0.434059	-0.643528	-0.287892	-1.28996	-1.38715	-0.316758	-0.111183		-1.03848			-0.63889		-0.618579	4.90389e-06	0.000468304	0.00094564	ENSG00000166405	RIC3	79608
						-0.0390791	-0.542948	-0.719285	0.290682	-1.52676	-0.987123	-0.381991	-0.619757	0.00351456	0.0322184	0.0650582	ENSG00000185304	RGPD2	729857
0.00219422	-0.264199	-0.663918	-0.154822	-6.31439	-0.96355	-0.946921	0.0642646	-0.911252	0.125716	-3.361	-0.104111	-8.16525	-0.619938	0.00412425	0.0356415	0.0719703	ENSG00000146054	TRIM7	81786
-0.67141	-0.942491	-1.22925	0.314779	-0.113537									-0.621159	0.00400928	0.0350126	0.0707004	ENSG00000212721 | ENSG00000263229	KRTAP4-11	653240
-0.259951	-0.488317			-1.08918	-0.779115	-0.432284	-0.80583	-1.23305	-0.158297	-0.0798124	-0.708142	-0.882411	-0.621361	2.38036e-06	0.000290077	0.000585748	ENSG00000174032	SLC25A30	253512
						-0.704707	0.0250299	-0.801454			-0.541111		-0.622139	0.000273188	0.00651715	0.01316	ENSG00000262484	CCER2	643669
-0.334583	-0.689076					-0.159803	-1.21612	-0.814165	-0.739495	-1.63177	-0.628896	-0.600215	-0.622213	1.22498e-05	0.000869542	0.00175585	ENSG00000198938	MT-CO3	4514
						-0.928734	-1.23756	-0.703548			-0.403076	-0.391408	-0.622294	0.00106411	0.0151873	0.0306676	ENSG00000231811		101927888
						-0.193299	-0.516161	-1.03851	0.203545	-1.53703	-0.571181	-1.52703	-0.622419	0.00021503	0.00551026	0.0111268	ENSG00000259820	MIR30DHG	NA
						-0.528557	-1.20821	-0.449796			-0.60885		-0.622586	0.000638823	0.0111576	0.0225303	ENSG00000246596		NA
-0.88742	-1.13603	-0.0933409	-0.96831	-0.715459	-1.17	-0.722881	-1.35467	-0.702008	-0.249816	-0.184816	-0.0513165	-0.890119	-0.623809	2.89788e-05	0.00159612	0.00322302	ENSG00000141404	GNAL	2774
						-0.402844	-0.874551	-1.30269	-0.48366	-0.693521	-0.200899	-0.201928	-0.624852	0.00477559	0.0390821	0.078918	ENSG00000212907	MT-ND4L	4539
						-0.605817		-0.723991			-0.587969		-0.625815	0.00157496	0.0194474	0.0392699	ENSG00000272485		NA
						-0.490969		-1.02131			-0.462869		-0.625915	0.00107432	0.0152357	0.0307651	ENSG00000228587		NA
-0.521216	-0.38327	-0.377412	-0.750532	-2.50283	-0.507603								-0.62934	0.00162971	0.0198502	0.0400833	ENSG00000171097 | ENSG00000286112	| KYAT1	883
						-0.234886	-0.0528022	-0.82499			-0.807315		-0.631128	0.000167163	0.00484481	0.00978306	ENSG00000205041		NA
-0.370444	-1.34339			-1.46075	-0.96383	-0.233675	-0.0768155	-0.981294	-0.22791	-1.1212	-0.648255	4.0145	-0.634826	9.2179e-07	0.000163653	0.000330462	ENSG00000173674	EIF1AX	c(1964, 124905557)
						-0.986007	-0.222526	-0.207592			-0.872112	-0.235721	-0.635079	0.002698	0.0274452	0.0554197	ENSG00000279026		NA
-0.269174	-0.39419	-0.0723011	0.0287683	-2.16249	-0.991222	-0.670188	-0.493011	-1.27629	-0.0786081	0.49959	-1.30235	0.60158	-0.636438	0.000643061	0.0112021	0.0226202	ENSG00000186566	GPATCH8	23131
-0.640565	-0.0328593	-0.786684	-1.56456	-1.39875	-0.931829	-1.80761	-0.204288	-0.921759	0.105536	-0.0393279	0.053906	0.134779	-0.63743	0.00049876	0.00953374	0.0192513	ENSG00000107929	LARP4B	23185
-0.636058	-0.623906			-0.972331	-0.522669	-0.385789	0.0559533	-1.21524			-0.605726	-1.48959	-0.637465	5.24106e-06	0.000489929	0.000989306	ENSG00000078295	ADCY2	108
-0.298324	-0.29266	-0.644348	-0.556603	-0.978146	0.178115	-0.43034	0.935763	-0.78072	-2.13156	-2.72529	-1.18758	-2.22682	-0.637704	0.00419468	0.0359359	0.0725648	ENSG00000185262	UBALD2	283991
		-0.44004	-0.744221	-4.06401		-1.28556	-0.437352	-0.502298			-0.298259		-0.637924	0.000792483	0.0127652	0.0257766	ENSG00000213171	LINGO4	339398
						-0.240386	-0.593633	-0.883028			-0.626441		-0.638661	0.000280894	0.00662272	0.0133732	ENSG00000272072		NA
						-0.509138	-0.511453	-0.750893					-0.638878	0.00664425	0.0473414	0.0955958	ENSG00000285938		NA
0.00832644	-0.0591259	-0.56731	0.366201	-2.29146	-0.39224	-0.686207	-0.260913	-1.20071	-0.944143	-4.13976	-0.257043	-3.0105	-0.640331	0.00267801	0.0274289	0.0553868	ENSG00000164776	PHKG1	5260
	-0.564566	-0.965239	-0.840275	-0.893659	-0.192003		-0.947714				-0.666046		-0.640916	0.000253826	0.00621639	0.0125527	ENSG00000174527	MYO1H	283446
						-0.54208	-0.552444	-0.314732			-0.883998		-0.641738	0.000259444	0.00631902	0.0127599	ENSG00000188662	H1-9P	NA
-0.2278	-0.691083	-0.253983	-0.141812	-5.82303	-0.536255	-1.01195	-0.878778	-0.718433			-0.78818	-3.4417	-0.642526	9.41694e-07	0.000163653	0.000330462	ENSG00000143365	RORC	6097
-0.380067	-0.461593	0.321377	-0.225304	-4.22586	-0.686524	-0.342968	-0.401637	-1.06811			-0.803986	-1.16795	-0.64325	7.88715e-06	0.000675446	0.00136392	ENSG00000174669	SLC29A2	3177
-0.335931	-0.771018	-0.718087	-0.410757	-2.52524	-0.0625211	-0.902755	-0.840039	-0.619809			-0.834171		-0.644681	9.07069e-07	0.000163653	0.000330462	ENSG00000185245	GP1BA	2811
-0.554043	-1.15082	0.114596	-0.159236	-1.70142	-0.0584303	-0.58636	-0.438099	-1.36898	-1.2169	-2.56151	0.0693571	-0.504912	-0.644843	0.00135422	0.0176285	0.035597	ENSG00000165152	PGAP4	84302
						-0.517743	-0.388414	-0.791467	-0.670462	-0.516446		-0.167107	-0.644949	0.000755176	0.0123803	0.0249993	ENSG00000289504		NA
-0.473777	-0.749346			-2.42437	-0.880398	-0.767044	-0.363718	-0.921583	0.233892	-0.719184	-0.497285	-0.901422	-0.64567	1.33489e-06	0.000201604	0.000407097	ENSG00000109381	ELF2	1998
						-0.571739	-0.951269	-0.573583	-0.0523894	-0.249108	-0.867752	-0.991163	-0.647113	9.89921e-05	0.00357071	0.00721028	ENSG00000247728	ARHGAP11B-DT	NA
						-0.166922	-0.830468	-0.851265			-0.716323		-0.648387	0.000190488	0.00516331	0.0104262	ENSG00000227006		NA
						-0.582488	-0.51409	-0.750731					-0.648864	0.00581845	0.0436597	0.0881615	ENSG00000286808		NA
						-0.777224		-0.837633			-0.501709		-0.649594	0.000882327	0.0133852	0.0270285	ENSG00000244256	RN7SL130P	NA
-0.978223	-0.658887	-0.162885	-1.0941	-1.06086	-0.550467	-0.776196	0.0460376	-1.44946	-0.367155	0.544431	-0.538372	-0.73396	-0.652954	1.94524e-06	0.000260941	0.000526914	ENSG00000103510	KAT8	84148
						-0.507345	-1.01601	-1.23101	-0.388687	-0.00127177	-0.434382	-0.537277	-0.653637	0.000743835	0.0122654	0.0247674	ENSG00000232611		NA
						-0.662517	-1.17631	-0.47276			-0.683142		-0.655828	0.000150875	0.00460396	0.0092967	ENSG00000250909		NA
						-0.991126		-0.766903			-0.506101		-0.658442	0.000581471	0.010487	0.0211763	ENSG00000279134		NA
-0.327038	0.00612689			-1.51138	-0.593732	-0.445722	-0.636323	-1.19813					-0.658595	0.000385645	0.00816522	0.0164879	ENSG00000188931	CFAP126	257177
0.214857	-0.463246	-0.466082	-0.647523	-2.37182	-0.110905	-0.870806	-0.413038	-1.04715			-1.15253		-0.660092	0.00126536	0.0168132	0.0339507	ENSG00000188037	CLCN1	1180
-0.880906	-1.25135			-3.86531	-0.257209	-0.441643	0.48891	-0.738828			-0.694792	-1.83848	-0.660403	2.7217e-06	0.000311447	0.0006289	ENSG00000129204	USP6	9098
-0.122172	-0.161385	-0.648581	-0.556103	-2.92409	-1.16518	-0.156914	0.165451	-0.970956	-0.171889	-1.44157	-0.958517	0.683187	-0.662633	0.000128573	0.00417552	0.00843157	ENSG00000158158	CNNM4	26504
						-0.709964	-0.450793	-1.14559	-0.0630162	0.071672	-0.692584		-0.664204	2.47522e-05	0.0014474	0.00292272	ENSG00000267904		NA
	-0.772351						-1.569				-0.527797		-0.664855	0.00527093	0.0411809	0.083156	ENSG00000233569		101928797
-1.57402	-0.739609	-0.707138	1.10434	-1.03801	-0.467697	-0.452233	-0.0139247	-1.31388	0.15802	-3.36322	-0.239032	0.337388	-0.665491	0.00690606	0.0486124	0.0981623	ENSG00000135837	CEP350	9857
-0.516287	-1.52578			-2.17031	-0.668727	0.0416057	-0.721054	-1.01739	0.0599583	-2.44751	0.200404	-1.13096	-0.665502	0.00521367	0.0410445	0.0828806	ENSG00000152782	PANK1	53354
						-1.146	0.283028	-0.850166			-0.558881		-0.668465	0.000152499	0.00462163	0.0093324	ENSG00000275329		NA
						-1.36145	0.0949222	-0.48648			-0.718443	-3.15248	-0.668807	0.000546701	0.0101071	0.0204092	ENSG00000224614	TNK2-AS1	NA
						-0.687277	-0.0189903	-0.837282	0.357816	-0.599484	-1.26982	-1.51598	-0.669077	0.00488782	0.0395615	0.0798861	ENSG00000143702	CEP170	c(9859, 645455)
						-0.665617	-0.150435	-0.434031			-0.946083		-0.669321	0.000121983	0.0040786	0.00823586	ENSG00000283297	TEX52	101929469
						-0.407879		-0.536336			-0.85045		-0.669499	0.000469261	0.00931086	0.0188013	ENSG00000262769		NA
-1.04999	-0.639829	-0.63708	-1.02596	-1.39631	-0.024001	-0.163036	-0.210651	-1.37595	-3.43822	-0.234315	0.399001	-4.57026	-0.669507	0.0047736	0.0390821	0.078918	ENSG00000166289	PLEKHF1	79156
						0.165413	-0.909229	-0.87035			-0.891178		-0.669606	0.00492592	0.0397729	0.0803129	ENSG00000243433		NA
		-0.891796	-0.328043	-0.695204	-0.23702	-0.370795	0.34367	-0.959477	-0.243343	-1.46011	-1.24183	-3.24413	-0.67291	0.000124802	0.00414157	0.00836301	ENSG00000072195	SPEG	10290
	-1.25911	-2.02528e-05	-0.858452	-2.71183	-0.666415	-0.342091	-0.0776575	-1.24942			-0.395115	-1.02977	-0.675586	0.000281583	0.00662718	0.0133822	ENSG00000169885	CALML6	163688
						-0.513184	-0.162276	-0.874645					-0.676166	0.00367379	0.0330616	0.0667608	ENSG00000286299		NA
-0.9811	-0.814194	-0.611352	-1.6242	-1.70117	0.353046	-0.691352		-1.07653			-0.0956882		-0.678805	0.0016543	0.0200175	0.0404211	ENSG00000197085	NPSR1-AS1	404744
-0.47628	-2.17023			-0.856787	-1.09253	-0.251885	-0.153418	-0.933794	-0.442796	-2.76994	-0.219533	-1.47304	-0.678978	4.94257e-05	0.00223917	0.00452152	ENSG00000168273	SMIM4	440957
-0.636035	-0.566314	-0.471369	1.45035	-3.45679	-0.729656	-1.06124	-0.284699	-1.10709	-0.664918	-0.98284	-0.404015	0.012059	-0.680551	9.25602e-06	0.000735715	0.00148562	ENSG00000087299	L2HGDH	79944
						-0.467265	-0.639235	-0.368588			-0.943253		-0.682114	0.000165443	0.00481761	0.00972813	ENSG00000278668		NA
						-0.853404		-0.420657			-0.794541		-0.682394	0.00057323	0.0104234	0.0210478	ENSG00000258354		NA
0.296243	-0.216791	-0.221287	-1.01006	-2.54616	-0.730822	-0.598442	0.32302	-1.06341	0.199129	-1.42111	-2.02176	-1.50696	-0.683995	0.00574695	0.0433931	0.0876231	ENSG00000125733	TRIP10	9322
						-0.714722	-0.913011	-0.22828	-0.100676	-0.508436	-1.05894	-1.96775	-0.685543	0.000315683	0.00717529	0.014489	ENSG00000215126	CBWD6	644019
0.107882	-0.46731	-0.30109	-2.73803	-2.09005	-0.77491	0.348382	-0.170534	-0.657771	-2.46242	-1.83943	-0.210512	-1.9898	-0.686326	0.00470068	0.0387318	0.0782105	ENSG00000188130	MAPK12	6300
						-0.264346	-0.382815	-0.567645			-1.16313		-0.687253	0.00349926	0.0321656	0.0649515	ENSG00000279278		NA
						-0.375115	-0.533174	-1.08558	-0.848758	-1.55137	-0.407127	-0.978604	-0.687578	0.000123057	0.00410415	0.00828746	ENSG00000284968		NA
-0.828346	-0.502423	-0.522356	0.466261		-1.06339								-0.687809	0.000794914	0.0127652	0.0257766	ENSG00000197020 | ENSG00000274746	ZNF100	163227
						-0.978718	-0.162648	-0.857595			-0.600792		-0.688433	7.17819e-05	0.00288737	0.00583043	ENSG00000266601		NA
						-0.82618	-0.379658	-0.761083			-0.651772	-1.06155	-0.688594	6.31092e-05	0.00263431	0.00531943	ENSG00000218018	RBM38-AS1	NA
-0.0691719	-0.121524	-0.199897	-1.46593	-3.22894	-0.77207	-0.789189	-0.700984	-1.32157			-0.311669	-2.05938	-0.688969	0.000570676	0.0104234	0.0210478	ENSG00000135407	AVIL	10677
						-0.685171	-0.512649	-1.22229	0.399376	-1.81751	-0.446427		-0.689594	0.0032516	0.0307647	0.0621228	ENSG00000262766		NA
	-0.491498					-0.585171		-0.841704			-0.65353		-0.689931	5.58354e-05	0.0024142	0.00487496	ENSG00000259351		101928988
						-0.657084	-0.47028	-0.945253	-0.0359027	-2.6928	-0.447161	-0.52088	-0.690284	0.000157529	0.00472329	0.00953767	ENSG00000181856	SLC2A4	6517
-0.983497	-0.967394	0.358948	-0.583931	-3.45412	-1.07395	-1.24757	-0.0914835	-1.17146	-0.127628	-0.689633	0.190393	-0.897566	-0.691307	0.00101743	0.0148085	0.0299027	ENSG00000107537	PHYH	5264
-0.800786	-0.646264	-0.720089	-0.813666	-3.95168	-0.180086	-0.155138		-1.32331			-0.12951		-0.693815	0.00134528	0.0175708	0.0354804	ENSG00000004468	CD38	952
-0.994107	-0.208671	-0.552919	-2.35757	-0.510427	-0.469011	0.333748		-1.63212			-0.264107		-0.694369	0.00339927	0.0315093	0.0636262	ENSG00000167434	CA4	762
						-1.38235		-0.314164			-0.617257		-0.694441	0.0036729	0.0330616	0.0667608	ENSG00000228956	SATB1-AS1	NA
						-0.549353	-0.51301	-0.786695	0.0435122	-0.146529	-1.29795	-1.42115	-0.694773	0.00132713	0.0174246	0.0351853	ENSG00000272140		NA
-0.669968	-0.591721	-0.398405	0.747574	-1.0343	-0.870222	-0.60962	-0.0682323	-0.909014	-0.425739	-2.79386	-0.820304	0.180025	-0.695795	4.29177e-08	2.13586e-05	4.31291e-05	ENSG00000164164	OTUD4	54726
						-0.629804		-1.10619			-0.4923		-0.696931	0.00046326	0.00924815	0.0186746	ENSG00000275897		NA
						-0.690204		-1.04739			-0.47554		-0.700269	0.000331501	0.00742047	0.014984	ENSG00000237766	GGTA2P	NA
						-0.832612		-0.45691			-0.770799		-0.700433	0.000408203	0.00846638	0.017096	ENSG00000258521		NA
-0.123424	-0.771596	-0.329767	-0.818472	-2.29311	-0.818358	-0.594318	0.398404	-1.89247			-0.530936	-0.416915	-0.701265	0.00176969	0.0208808	0.0421643	ENSG00000114378	HYAL1	3373
						-0.430603	-0.645507	-0.598338			-0.905701		-0.70153	4.34686e-05	0.00206713	0.00417413	ENSG00000250959	GLUD1P3	NA
						0.20016	-0.964538	-0.790695			-0.874414		-0.704644	0.00018547	0.00506571	0.0102291	ENSG00000229436		NA
						-0.677567		-1.07865			-0.435144		-0.705105	0.00148301	0.0186357	0.0376308	ENSG00000260615	RPL23AP97	NA
-0.259489	-0.427164	-0.774902	-0.705992	-3.03673	-0.756329								-0.705796	0.00508683	0.0404811	0.081743	ENSG00000100908 | ENSG00000285377	EMC9	51016
-0.347234	0.100962					-0.62088		-0.837744			-1.32643		-0.706366	0.00295524	0.0289517	0.0584617	ENSG00000237159	CNTFR-AS1	415056
-2.09422	-0.261308			-0.113279	-0.0809038	-0.739154	0.11726	-0.326823	-0.485467	-0.664304	-1.77221	-0.637235	-0.708531	0.00656915	0.0470205	0.0949478	ENSG00000162244	RPL29	6159
		-0.759631	0.0423347	-2.10791	-0.427947	0.0282247	-0.805788	-0.939754			-0.890941		-0.709997	5.5092e-06	0.000507841	0.00102548	ENSG00000196388	INCA1	388324
						-0.238812		-1.13983			-0.633003		-0.71053	0.00188562	0.021711	0.0438408	ENSG00000258260		NA
						-0.937226	-0.732718	-0.576125	0.206824	-0.981522	-0.867307		-0.710541	6.6537e-06	0.000596765	0.00120504	ENSG00000267632		NA
-0.923957	-0.294388										-0.610923		-0.711065	0.000584281	0.0105234	0.0212497	ENSG00000244302	PEX5L-AS2	101928790
						-0.32391		-0.705852			-0.865969		-0.712082	0.000100412	0.00358298	0.00723506	ENSG00000268756		NA
						-0.143079		-0.912886			-0.74674		-0.713924	6.3057e-05	0.00263431	0.00531943	ENSG00000248738		101929237
-0.433937	-0.245193	-0.503127	0.214814	-2.77087	0.0609524	-1.37672	-0.411251	-0.906134	-1.69628	-3.26479	-0.261652	-1.10448	-0.713969	0.000531827	0.00991499	0.0200212	ENSG00000185100	ADSS1	122622
	-0.352346				0.0877121	-0.615219		-1.23221			-1.13675		-0.714098	0.00618549	0.045371	0.0916171	ENSG00000265787	CYP4F35P	NA
						-0.489474	-0.570502				-0.84102		-0.71483	0.000378668	0.00808877	0.0163335	ENSG00000251666	ZNF346-IT1	NA
						-0.902051	-0.0114295	-1.09732	-0.360876	-0.431608		1.60526	-0.717931	0.000875109	0.0133429	0.0269432	ENSG00000287570		NA
-0.628259	-0.395635	0.162165	-0.517933	-2.50935	-1.23044								-0.719347	0.00355246	0.0324092	0.0654433	ENSG00000257103 | ENSG00000262860	LSM14A	26065
						-0.599808	-0.698684	-0.642784			-0.809857		-0.722677	5.08504e-05	0.0022881	0.00462032	ENSG00000230490		NA
	-1.10234	-0.935167	-0.44057	-2.44061	-0.0954859	-0.644387	-0.0354139	-1.27503			-0.597492	-1.85241	-0.72282	8.90806e-05	0.00333086	0.00672596	ENSG00000167311	ART5	116969
						-0.0395916	-0.437095	-1.01291			-0.946581		-0.723012	0.00123504	0.0166435	0.033608	ENSG00000270060		NA
	-0.551957					-0.717564					-0.758562		-0.724307	0.00114052	0.0158194	0.031944	ENSG00000248461	LINC02119	101929745
	-1.20706	-0.651278	-1.01455	-0.271738	-0.73612								-0.72836	0.00455129	0.0379097	0.0765506	ENSG00000184148	SPRR4	163778
						-0.771069	-0.880698	-1.19797	0.872428	-0.451499	-1.09945	-1.27813	-0.728591	0.00450137	0.0377455	0.076219	ENSG00000278133		NA
-0.258738	-0.748722			-2.93916	-0.833406	-0.184371	0.340378	-1.26489	-0.612731	-5.42799	-0.152995	-2.35709	-0.729651	0.00478447	0.0391131	0.0789805	ENSG00000102763	VWA8	23078
						-0.407248		-0.996124			-0.688958		-0.730255	4.90956e-05	0.00223183	0.0045067	ENSG00000230442	ASB15-AS1	102724555
-0.995913	-0.521572			-0.435372	-0.475808								-0.735746	0.00082688	0.0130608	0.0263736	ENSG00000136487	GH2	2689
-0.623148	-0.300391										-0.940587		-0.735842	0.000141753	0.00448303	0.00905252	ENSG00000260394	STUB1-DT	105371184
						-1.11848		-0.946739			-0.417948		-0.736349	0.00118709	0.0162448	0.0328029	ENSG00000278737		NA
						-0.258686	-0.992935	-1.40965	-0.744253	-1.41681	-0.134849	-0.630877	-0.736408	0.00593989	0.0441468	0.0891449	ENSG00000198786	MT-ND5	4540
							-0.445427	-0.726216	-0.343648	-2.35571		1.00702	-0.739844	0.000464849	0.00925098	0.0186804	ENSG00000285723	MKKS	8195
						-0.0590194	-0.972063	-0.7619	-0.974718	-8.62189		-1.79886	-0.741789	0.00127403	0.0168859	0.0340974	ENSG00000271361	HTATSF1P2	NA
						-0.261052	-0.485417	-0.994012	-0.309097	-2.36777		-2.34729	-0.741849	0.00274663	0.0277253	0.0559853	ENSG00000285802		NA
-1.9892	-0.871628	0.483961	0.708483	-2.72134	-1.26393	0.0256661	-0.298767	-1.02926	-0.524307	-1.37456	-0.645937	-2.56428	-0.743905	0.00344408	0.0317976	0.0642084	ENSG00000065675	PRKCQ	5588
						-0.374873		-0.579665			-1.04012		-0.74465	0.000477707	0.00939419	0.0189696	ENSG00000230303		NA
-0.802509	-1.79303			-0.00401306									-0.746507	0.00586476	0.0438973	0.0886413	ENSG00000231887 | ENSG00000263247 | ENSG00000282269 | ENSG00000277823 | ENSG00000111215	PRH1 | PRR4	5554 | c(5554, 11272)
						-0.0362704	-0.567852	-1.03511			-0.93913		-0.750159	0.000482559	0.00939826	0.0189778	ENSG00000228307	OR2S1P	NA
-0.854597	-0.409429			-0.648066									-0.75118	0.0028062	0.0281129	0.0567679	ENSG00000214042	IFNA7	3444
-0.844898	-0.934728	-0.204919	0.231656	-2.13143	-0.976381								-0.751933	0.000167116	0.00484481	0.00978306	ENSG00000204390 | ENSG00000236251 | ENSG00000226704 | ENSG00000206383 | ENSG00000234258	HSPA1L	3305
				-1.55994	-0.565723	-0.6496	0.0541185	-1.15234	-0.719084	-0.947506	-0.683985	-1.41683	-0.755839	7.38493e-07	0.000144158	0.000291097	ENSG00000179314	WSCD1	23302
						-0.667459	-0.344131	-0.751203	0.195363	-0.797248	-1.50467	-0.54628	-0.755963	0.00195233	0.0221623	0.0447521	ENSG00000272645	GTF2IP20	NA
		-0.521673	-0.637544		-0.920971	-0.833497		-0.780474			-0.718671		-0.758504	1.48887e-06	0.000212508	0.000429113	ENSG00000182177	ASB18	401036
	-0.228572					-0.205213	-0.430705	-0.894425	-0.717774	-1.00309	-1.00262	-0.886984	-0.758808	2.08238e-06	0.00026942	0.000544036	ENSG00000198712	MT-CO2	4513
-1.41896	-1.44462	-0.705722	-0.548592	-1.26578	-0.907246	-0.454706	-0.313858	-0.676129	1.20024	-4.40192	-0.466764	-0.417601	-0.760126	0.00026963	0.00648381	0.0130927	ENSG00000137872	SEMA6D	80031
						-0.516731	-0.0944139	-1.0484			-0.819743	-0.516323	-0.76107	2.11284e-05	0.00129886	0.00262276	ENSG00000229659	RPL26P6	NA
						-0.287718		-0.912538			-0.806539		-0.763029	1.07315e-05	0.000818679	0.00165315	ENSG00000250994		NA
						-0.53898		-1.04745			-0.642153		-0.765408	7.66579e-05	0.00300164	0.00606118	ENSG00000225549	SELENOKP3	NA
						-0.720599	-0.11999	-1.03333					-0.766996	0.00147335	0.0185439	0.0374454	ENSG00000285803		NA
	-0.392957	-0.530137	-1.22865	-4.09169	-0.838899	-1.10902		-0.819665			-0.460817		-0.768408	1.3896e-07	4.00989e-05	8.09712e-05	ENSG00000146926	ASB10	136371
						-0.900807	-0.701179	-1.09355			-0.567044		-0.769161	1.64592e-05	0.00106915	0.00215892	ENSG00000254340		124901882
						-0.488643	-0.370188	-1.0487					-0.769358	0.00124654	0.0166968	0.0337156	ENSG00000286025	FAM246C	117134596
						-0.559796	-0.195463	-0.938432			-0.892843		-0.772309	1.61891e-05	0.00105859	0.00213761	ENSG00000279456		NA
				-1.24395	-0.95304	-0.854564	-0.280256	-1.13996			-0.370523	-2.87849	-0.772822	2.20545e-05	0.00132595	0.00267747	ENSG00000175946	KLHL38	340359
						-0.919014	-0.474221	-1.30815			-0.393074	0.438926	-0.773303	0.00203721	0.022804	0.0460478	ENSG00000240859	LINC03014	100507642
						-0.380256		-0.884577			-0.84218		-0.774521	9.3439e-06	0.000736511	0.00148723	ENSG00000263443		NA
						-0.677142		-1.14943			-0.584775		-0.775772	9.19852e-05	0.00341065	0.00688707	ENSG00000255426		NA
-0.256205	-0.946872	0.313005	0.679098	-1.32425	-0.0323394	-1.18417	-0.495785	-1.67104	-1.51132	-4.48375	-0.857856	-1.75348	-0.776477	0.00266145	0.0273015	0.0551295	ENSG00000239388	ASB14	142686
						-0.1821	-0.923515	-1.28542	-0.267339	-0.947609		-2.44288	-0.777054	0.00309425	0.0298058	0.0601865	ENSG00000289106		NA
						-1.07497	-0.686596	-1.09214			-0.477364	-0.212852	-0.780726	5.46528e-05	0.00239426	0.0048347	ENSG00000260604		NA
						-0.683507	-0.685494				-0.829378		-0.78092	0.000201244	0.00534586	0.0107948	ENSG00000228929	RPS13P2	NA
-0.403368	-0.933505	0.300916	-1.17471	-3.52757	-1.15851	-0.589652	-0.375325	-1.58263	-0.972988	-1.11797	0.288451	0.399068	-0.782734	0.000839745	0.0131547	0.026563	ENSG00000078668	VDAC3	7419
						-0.95468		-1.10318			-0.43197		-0.783084	0.0011721	0.0161196	0.03255	ENSG00000270457		NA
						-0.960384	-0.655219	-0.431538			-0.992078		-0.783099	6.93231e-06	0.00061758	0.00124707	ENSG00000260735		100505915
-0.750856	-0.8851	-1.98062	0.00977948	-1.3556	-0.939901	-0.508866	0.174288	-0.727489	-1.84154	-4.80824	-0.215933	-0.449159	-0.785697	4.31887e-05	0.00206713	0.00417413	ENSG00000151623	NR3C2	4306
						-0.178188	-0.47538	-1.25848			-0.798774		-0.788637	2.77626e-05	0.00154841	0.00312668	ENSG00000251015	SLC25A30-AS1	100874259
	-0.469978			-3.07312	-0.044838	-0.542392	-0.433839	-0.851908			-1.29336	-1.59486	-0.791773	0.000553536	0.0101916	0.0205798	ENSG00000107147	KCNT1	57582
-0.778577	-0.235742			-1.46422									-0.791899	0.00216097	0.0235894	0.0476338	ENSG00000214681	IQCF5	389124
						-0.665316	-0.874127	-1.20003			-0.491845		-0.795057	0.00020899	0.00541126	0.0109269	ENSG00000259810		NA
0.489743	0.328352	-0.922692	-0.914477	-0.298063	-0.445828	-0.333272	-0.263588	-1.07902	-1.74102	-2.4672	-2.47202	-2.33467	-0.797136	0.00437492	0.0371706	0.075058	ENSG00000008441	NFIX	4784
0.172636	-0.208994			-0.910599		-0.0654769	-0.361979	-0.824377	-2.05839	-2.14011	-1.57906	-1.18732	-0.800799	0.0036528	0.0329621	0.0665599	ENSG00000144199	FAHD2B	151313
						-0.633406	-0.364316	-1.13356					-0.801132	0.000540595	0.0100188	0.0202309	ENSG00000288748		NA
						-0.149866		-0.769088			-1.19658		-0.801389	0.00338515	0.0314887	0.0635848	ENSG00000241439		NA
						-0.14525		-1.13935			-0.909892		-0.803493	0.00125782	0.0167633	0.0338499	ENSG00000255362	LINC02761	NA
-0.71531	-0.465149			-2.25168									-0.805093	0.00283341	0.0281614	0.056866	ENSG00000240857 | ENSG00000250741	RDH14 | NT5C1B-RDH14	57665 | 100526794
						-0.562968	0.16431	-1.02829			-0.914937		-0.806133	2.38198e-06	0.000290077	0.000585748	ENSG00000246465		124903670
-1.14791	-1.22562	-0.798297	0.105724	-4.59242	-0.736412	-0.394453	0.391201	-1.08406			-0.869401	1.37793	-0.806534	4.88515e-09	4.06627e-06	8.21096e-06	ENSG00000156219	ART3	419
						0.131519	-0.299623	-1.13157	-0.756524	-2.19255	-1.01293	-0.570245	-0.809578	0.00242755	0.0255538	0.0516004	ENSG00000214135	SDHAP4	NA
						-0.491686	-0.235104	-1.16527			-0.886273		-0.812625	1.26419e-05	0.000887878	0.00179288	ENSG00000244425	RN7SL268P	NA
-0.964973	-1.54285	-1.03155	0.725193	-4.2503	-1.16483	-1.09479	-0.576316	-0.825759	1.13413	-1.17337	-0.60977	-2.05465	-0.812734	0.000591819	0.010617	0.0214388	ENSG00000020577	SAMD4A	23034
						-0.891351	-0.508576	-0.859868					-0.812884	0.00235541	0.0250086	0.0504995	ENSG00000285844	KCNQ5-DT	NA
		-0.781988	-0.534722		-0.97272								-0.815872	0.00607245	0.0448307	0.090526	ENSG00000106608 | ENSG00000270617	URGCP-MRPS24 | URGCP	100534592 | 55665
						-0.815123		-0.589431			-0.984678		-0.81595	5.94026e-06	0.000540075	0.00109057	ENSG00000259560		NA
						-0.312585	-0.957574	-0.946763			-0.948747		-0.822835	1.59832e-06	0.000225703	0.000455758	ENSG00000279044		NA
-0.58633	-0.546914	-0.920919	-1.47802	-3.06268	-1.48939	-1.28315	0.20945	-0.183691	-0.627309	-1.93207	-0.560888	-1.44047	-0.826327	3.37744e-06	0.000361549	0.000730071	ENSG00000006704	GTF2IRD1	9569
						-0.546735	-0.183931	-1.19088	-0.582421	-0.662558	-0.879909	-2.38251	-0.826791	3.56977e-07	8.61548e-05	0.000173971	ENSG00000230943	LINC02541	101927686
-0.312153	-0.386058			-0.630091	0.139273	-1.06771	-0.393683	-1.07235	-3.19743	-3.17692	-0.617786	-3.05459	-0.828477	0.000728295	0.0121145	0.0244627	ENSG00000180758	GPR157	80045
-0.51489	-1.27638	-0.602561	-2.40596	-2.45741	-0.556434						-0.253993		-0.828572	0.00162989	0.0198502	0.0400833	ENSG00000169064	ZBBX	79740
				-2.18014	-0.699886	-0.349517	0.0307354	-0.312497	-0.760266	-1.09958	-1.66892	0.20214	-0.833664	0.000817185	0.0129908	0.0262322	ENSG00000184227	ACOT1	641371
						-1.07459	-0.865377	-0.91319	-0.306531	0.476162	-1.64414	-2.09455	-0.833927	0.0043768	0.0371706	0.075058	ENSG00000248587	GDNF-AS1	NA
						-0.234325	-0.889131	-1.45612			-0.649454		-0.835282	0.00269633	0.0274452	0.0554197	ENSG00000249286	AMD1P3	NA
						-0.816235	0.122988	-0.794077			-1.16289		-0.841895	1.81685e-05	0.00114842	0.00231899	ENSG00000254909		NA
		-0.610947	-1.46262		-0.757067								-0.846804	0.00631916	0.0460124	0.0929122	ENSG00000105808 | ENSG00000170667 | ENSG00000214783	POLR2J4 | RASA4B | RASA4	84820 | c(10156, 100271927) | 10156
						-0.48729	-1.00445				-0.96439		-0.85018	6.01004e-05	0.00256957	0.00518871	ENSG00000224543	SNRPGP15	NA
						-0.974332		-0.42133			-1.13914	0.0736514	-0.85254	0.000400288	0.0083808	0.0169232	ENSG00000213707	HMGB1P10	NA
						-0.524778	-0.727747	-0.799786			-1.05504		-0.854347	9.61648e-07	0.000163653	0.000330462	ENSG00000274080		NA
						-1.02611	0.278188	-0.912862	-0.257069	-1.34851	-1.17599	1.06102	-0.854629	3.76122e-05	0.00188079	0.00379784	ENSG00000270647	TAF15	8148
-0.864215	-0.769559	-0.795634	-0.612084	-1.45088	-0.564491	-0.770916	-0.412489	-1.39765	-2.5503	-3.43916	0.188117	0.475908	-0.859562	3.68675e-05	0.00186474	0.00376544	ENSG00000212916	MAP10	54627
						-0.501706		-1.01891			-0.901435		-0.859778	4.97763e-06	0.00047195	0.000953003	ENSG00000251448		NA
						-1.02307	-0.840672				-0.813323		-0.8634	4.73145e-05	0.00217319	0.00438829	ENSG00000281530		NA
						-0.394864	-0.0923652	-0.887393	-0.84805	-0.845258	-1.49123	-0.325072	-0.866494	0.000132002	0.00423235	0.00854631	ENSG00000072062	PRKACA	5566
						-1.04687		-0.462354			-1.15232		-0.871863	0.000289068	0.00675544	0.0136412	ENSG00000223935	LGALSL-DT	NA
						-0.550438		-0.648818			-1.2343		-0.872002	0.000172281	0.00491838	0.00993161	ENSG00000267557		NA
-1.13996	-0.907379	-0.151123	-0.912743	-0.86081	-0.850222								-0.875164	6.30482e-06	0.000569321	0.00114962	ENSG00000273611 | ENSG00000278574	ZNHIT3	9326
-0.115674	-0.398267	-0.669172	-1.66562	-3.3395	-0.229917	-1.10135	-0.456429	-1.43179	0.6947	-3.90441	-0.404937	-3.89684	-0.876161	0.00268811	0.0274425	0.0554142	ENSG00000169184	MN1	4330
						-0.96385	-0.318986	-1.21741			-0.796234		-0.878204	1.91535e-06	0.000260941	0.000526914	ENSG00000280332		NA
-0.860117	-1.51787	-0.602927	-0.980657										-0.886693	0.000159983	0.00474558	0.00958268	ENSG00000198205 | ENSG00000198455	ZXDB | ZXDA	158586 | 7789
						-0.930898		-1.09658			-0.742384		-0.886968	2.42438e-06	0.000292557	0.000590755	ENSG00000227838	CPMER	NA
						-0.646197	-0.164457	-0.987994	-0.197747	-1.01929	-1.58723	-2.71903	-0.8881	0.000182659	0.00502658	0.0101501	ENSG00000263489		NA
-0.734842	-0.840584					-1.08371	-0.0557431	-1.00587	-1.30616	-0.0694713	-1.3571	-2.70915	-0.889221	9.63505e-08	3.41758e-05	6.90106e-05	ENSG00000196275	GTF2IRD2	84163
						-0.715148		-0.609158			-1.11831		-0.891464	1.60146e-05	0.0010576	0.0021356	ENSG00000248431		NA
-1.05152	-0.336114			-0.806686									-0.892424	0.000785242	0.0126847	0.025614	ENSG00000243056 | ENSG00000254996	ANKHD1-EIF4EBP3 | EIF4EBP3	404734 | 8637
						-0.660971		-1.51195			-0.531207	-0.410669	-0.893138	0.00506666	0.0404039	0.081587	ENSG00000265158	LRRC37A7P	NA
						-1.16703	-0.439109	-0.236665	-0.261225	-1.27948	-1.58897	-1.0487	-0.894675	0.000950875	0.0142032	0.0286803	ENSG00000179889	PDXDC1	c(23042, 124900586)
						-1.17686	-0.0705688	-0.612507			-1.09728		-0.895173	2.52248e-06	0.000298959	0.000603684	ENSG00000259856	RAB43P1	NA
						-0.685975	0.121326	-1.26324			-0.955003		-0.901665	3.60961e-06	0.00038027	0.000767873	ENSG00000248514		NA
	-1.44219				-1.14598	-0.738492		-1.10185			-0.67202		-0.904499	3.21983e-08	1.78083e-05	3.59601e-05	ENSG00000204460	LINC01854	151121
						-0.327856		-1.28903			-0.919795		-0.905373	0.000127676	0.00417552	0.00843157	ENSG00000263342		NA
						-0.70546	0.179844	-0.99942			-1.20886		-0.906543	3.98606e-06	0.000407007	0.000821864	ENSG00000263370		NA
-1.0107	-0.975108										-0.823857		-0.913419	9.19927e-06	0.000735609	0.0014854	ENSG00000270159		101928557
						-1.64943	-0.277778	-0.380733	-1.56634	-1.88282	-0.808896	0.0844973	-0.914248	6.02714e-05	0.00256957	0.00518871	ENSG00000250012	SLC41A3-AS1	NA
		-0.783941	-1.64228		-0.784527								-0.915688	0.00394863	0.0347343	0.0701385	ENSG00000269955 | ENSG00000146963	LUC7L2 | FMC1-LUC7L2	51631 | 100996928
						-0.66443	-0.00936556	-1.39004			-1.2316		-0.931532	0.000576168	0.0104453	0.0210921	ENSG00000254428		NA
						-0.835189	-0.288959	-1.18888					-0.954737	8.41049e-05	0.00318065	0.00642265	ENSG00000286658		124901632
-0.976498	-1.03162			-0.821874									-0.958957	0.000178042	0.00496702	0.0100298	ENSG00000236637	IFNA4	3441
						-0.862479		-1.50664			-0.59217		-0.96442	0.000966087	0.0143123	0.0289007	ENSG00000283294		NA
						-0.772551		-1.55647			-0.574967		-0.964615	0.00260013	0.0267663	0.0540489	ENSG00000230773		NA
				-5.12086		-0.403205	-0.8048	-1.21545	-0.43535	-0.609861	-1.12367	-1.64322	-0.967953	2.46477e-08	1.42249e-05	2.87242e-05	ENSG00000240038	AMY2B	280
						-0.476192	-0.535185	-0.920441			-1.5273		-0.968003	0.000126857	0.00417552	0.00843157	ENSG00000279619		NA
						-0.505341	-1.84875	-1.49064			-0.554948		-0.968379	0.00153952	0.0191524	0.0386742	ENSG00000091262	ABCC6	368
						-0.461388	-0.939437	-0.0460736	-2.1985	-1.63829	-1.33401	-0.258101	-0.971179	0.00158269	0.0195247	0.039426	ENSG00000271383	NBPF19	c(101060226, 124905692)
						-1.45723	-1.17125	-0.396255					-0.972494	0.0053894	0.0417867	0.0843793	ENSG00000289397		NA
						-0.982368	-0.582064	-0.851287			-1.17179		-0.977659	4.12595e-08	2.13586e-05	4.31291e-05	ENSG00000223923	TNS1-AS1	105373878
						-0.456503	-0.871899	-1.38883					-0.982159	0.00234165	0.0249063	0.050293	ENSG00000289510		NA
						-0.769749		-1.3685			-0.853249		-0.982246	5.71203e-07	0.000122293	0.000246944	ENSG00000186481	ANKRD20A5P	NA
0.0134692	0.00634426			-3.43756	-0.526208	-0.460446	-0.813518	-0.780312	-1.86417	-4.87732	-0.268853	-1.89793	-0.987135	0.00711927	0.049373	0.0996982	ENSG00000163995	ABLIM2	84448
						-0.679087	-0.735027	-1.0675			-1.11551		-0.99241	4.90133e-09	4.06627e-06	8.21096e-06	ENSG00000273267		NA
						-0.475585		-0.946725			-1.35265		-1.00069	4.46021e-05	0.00209204	0.00422443	ENSG00000230953		NA
						-1.2198	-0.0939649	-0.536814	-1.33934	-2.93822		-1.14372	-1.00416	0.0035246	0.0322437	0.0651092	ENSG00000286952		NA
-1.04631	-1.10074	-0.560923	-1.27725	-2.66949	0.428238	-0.800263	-1.15577	-0.852426	-2.00715	-3.20082	-0.5461	-1.77043	-1.01541	2.14107e-05	0.0013097	0.00264466	ENSG00000081052	COL4A4	1286
						-0.697655		-1.21321			-1.05535		-1.03444	1.35322e-08	9.22113e-06	1.86201e-05	ENSG00000270876	ZNF30-AS1	NA
-0.810204	-1.41714			-1.75252									-1.04286	0.000513914	0.00976176	0.0197118	ENSG00000260691 | ENSG00000276203 | ENSG00000183148	ANKRD20A2P | ANKRD20A3P | ANKRD20A1	NA | 84210
						-0.61275	-1.19159	-0.818728	-0.797887	-1.9277	-1.3273	-0.342008	-1.074	8.0574e-10	1.33692e-06	2.69963e-06	ENSG00000198888	MT-ND1	4535
						-0.779024	-0.739345	-0.949901			-1.50101		-1.08876	7.55589e-08	3.07126e-05	6.20175e-05	ENSG00000258987		NA
						-1.52421	-0.552758	-1.14727					-1.13802	2.51418e-06	0.000298959	0.000603684	ENSG00000289096		NA
				-1.7495	-0.562804	-1.13248	-0.327448	-0.740293	-2.96788	-3.81557	-0.224159	-3.97469	-1.14617	0.00120791	0.0164219	0.0331604	ENSG00000185028	LRRC14B	389257
						-0.572826	-0.960923	-1.40484			-1.46284		-1.18556	4.34445e-08	2.13586e-05	4.31291e-05	ENSG00000226416	MRPL23-AS1	100133545
						-1.54178		-1.36731			-0.970183		-1.1874	6.01862e-10	1.30837e-06	2.64196e-06	ENSG00000255277	ABCC6P2	NA
						-1.76375	-0.877104	-0.689642			-1.53173	-0.302702	-1.23543	2.5906e-06	0.000304315	0.0006145	ENSG00000205482	SPDYE18	100505767
-1.3936	-1.84601			-0.968457	-0.952067								-1.25676	2.15026e-08	1.35917e-05	2.74455e-05	ENSG00000114942 | ENSG00000283391	EEF1B2	1933
-1.13867	-0.965833	-0.474262	-0.296612	-4.18548	-0.357354	-1.01602	-1.5062	-1.0781	-4.76418	-6.45321	-0.352495	-1.88736	-1.51817	0.000534387	0.00993481	0.0200612	ENSG00000169031	COL4A3	1285

## Sheet: Sheet 2_b
Sheet 2b (unfiltered): Significant Genes across all datasets (excluding DUX4 model GSE138768)
Microarrays						RNA-Seq						DUX4 model	Random-effects Meta-Analysis
GSE10760	GSE15090	GSE26061	GSE26145	GSE26852	GSE36398	GSE56787	GSE56787celllines	GSE115650	GSE123468_12	GSE123468_16	EGAD00001008337	GSE138768	STD log2-FC	p-value	adj. p-value	ENSEMBL ID	gene name	ENTREZID
									36.1557	0.254083	0.0381178		10.0807	0.352004	0.709834	ENSG00000229021
						-0.108567	-0.416411	1.38511	20.9174	10.019	1.84976	-0.24497	4.69796	0.105232	0.422314	ENSG00000165072	MAMDC2	256691
							2.06522		1.64404	23.6592	0.613289	14.0747	4.59381	0.210134	0.572111	ENSG00000196589	MBD3L2B	729458
						1.08318	2.19064	1.61748	5.09183	24.5015	0.584602	19.0683	4.59223	0.0973966	0.408547	ENSG00000256980	KHDC1L	100129128
							1.81139		6.58043	12.0881	0.528311	29.6753	4.35621	0.0574593	0.315215	ENSG00000254764	TRIM53CP
				-0.596547			2.7726	1.24169	10.2097	26.9574	0.686088	29.6937	4.12485	0.0836943	0.380485	ENSG00000144015	TRIM43	129868
							1.98227		2.75046	17.1022	0.489882	30.4786	3.71919	0.122875	0.453587	ENSG00000229292	RFPL4AL1	729974
						0.788813	0.108556	0.0921453	11.4164	14.0077	1.37552	-1.40559	3.65648	0.0933591	0.401069	ENSG00000237380	HOXD-AS2
							2.55771	1.55781	6.3131	21.4053	0.82437	28.8708	3.53823	0.0243715	0.197716	ENSG00000257951
				1.13284	0.291154		2.50272	1.35305	11.2519	19.1968	0.587421	27.7353	3.45039	0.0463799	0.281559	ENSG00000251258	RFPL4B	442247
							2.15999	1.25936	2.72832	15.0809	0.558186	29.5968	3.40534	0.0803017	0.372324	ENSG00000223638	RFPL4A	342931
							1.86779		3.00575	14.2859	0.714947	15.4874	3.35272	0.0776444	0.367648	ENSG00000249910	TRIM51CP
							1.92618		1.34576	15.1412	0.38249	27.6097	3.09459	0.165243	0.5152	ENSG00000166013	TRIM53BP
				0.463214			1.98676	0.576411	7.82694	18.5225	0.453502	22.5418	2.96697	0.0704384	0.348667	ENSG00000235268	KDM4E	390245
							2.59024	1.79854	5.11068	8.21774	0.913029	24.4287	2.89456	0.00305387	0.0597925	ENSG00000269466	H3Y1	391769
							1.94859	0.918127	0.288923	13.0949	0.327786	20.5431	2.57526	0.168587	0.519487	ENSG00000277058	HNRNPCL3	649330
				-1.1157					7.26243	2.23048			2.50435	0.28339	0.650023	ENSG00000197409	H3C4	8351
						0.163327	-0.677908	1.58879	4.62941	8.02531		-2.38933	2.44587	0.100583	0.414009	ENSG00000240801
				1.16533			2.45815	1.25572	7.07223	49.198	0.575218	19.625	2.41531	0.0169835	0.163057	ENSG00000144010	TRIM43B	653192
							2.08165		0.532747	8.84989	0.359442	24.6128	2.08087	0.125867	0.458273	ENSG00000279169	PRAMEF13	400736
							0.3769		0.0839236	8.68433	0.50399	-1.81168	2.03391	0.26376	0.630569	ENSG00000181085	MAPK15	225689
1.15438	1.48439			3.80871									1.89265	0.00883453	0.112924	ENSG00000239264 | ENSG00000259040	BLOC1S5-TXNDC5 | TXNDC5	81567
0.272475	0.962155			2.85726	0.572219	-0.301224	0.77499	1.72457	6.61646	8.01822	1.00266	4.09913	1.83202	0.00902611	0.114067	ENSG00000109436	TBC1D9	23158
							2.54179	1.43234	2.03855	10.1628	0.512194	26.9289	1.78151	0.00186092	0.0434875	ENSG00000204510	PRAMEF7	441871
0.582688	1.93361			3.94513									1.73796	0.0466168	0.282432	ENSG00000204287 | ENSG00000277263 | ENSG00000234794 | ENSG00000226260 | ENSG00000230726 | ENSG00000227993 | ENSG00000228987 | ENSG00000206308	HLA-DRA	3122
							-0.141975		7.32143	1.60751	-0.265407	-1.55239	1.67963	0.258072	0.624367	ENSG00000237880	LINC01885	105373538
							2.32134	1.13423	2.61008	13.5979	0.648376	25.2382	1.6738	0.00163947	0.0402422	ENSG00000204505	PRAMEF9	343070
							1.7764	1.12821	2.00089	3.37383		29.6456	1.6516	1.88013e-05	0.00238838	ENSG00000280267	PRAMEF26	645359
							2.605	1.29173	2.59079	28.184	0.778881	26.3735	1.63535	0.000437817	0.0179363	ENSG00000213921	LEUTX	342900
						0.0782783	-0.47015	1.44398	3.99324	7.01915	0.249472	-0.872153	1.61963	0.0910652	0.396638	ENSG00000272636	DOC2B	8447
							2.57024	1.69714	1.40194	11.6844	0.806306	26.4092	1.61771	6.12777e-05	0.00523085	ENSG00000120952	PRAMEF2	65122
						0.614509	-0.0375127	0.166197	6.79419	4.13251	-0.0258278		1.60485	0.109091	0.42915	ENSG00000205929	C21orf62	56245
				0.535766			1.90998		1.67861	2.55053		31.2194	1.5948	5.00029e-05	0.00455877	ENSG00000233802	TRIM49D2	729384
						0.972349	-0.449151	1.44026	3.19755	7.17333	0.106155	-2.4052	1.56398	0.0583287	0.316961	ENSG00000223749	MIR503HG
							2.0726	1.338	1.98142	8.57785	0.571233	23.6459	1.55739	0.000661199	0.0229273	ENSG00000239810	PRAMEF11	440560
				-0.18166			2.31371	1.2133	2.68792	9.50932	0.764659	27.8741	1.55578	0.00796893	0.106693	ENSG00000116721	PRAMEF1	65121
							-0.411659		2.34253	3.02365			1.54548	0.155762	0.501446	ENSG00000288903
							2.13349	1.22503	1.79301	8.22073	0.584428	41.1966	1.49394	0.000686453	0.02365	ENSG00000204449	TRIM49C	642612
				-1.285			1.96069		1.72201	7.61703	0.329077	38.4398	1.48093	0.180119	0.534656	ENSG00000189253	TRIM64B	642446
							2.00597	1.67508	1.1901	8.19259	0.469712	25.6548	1.47804	0.00102732	0.0300943	ENSG00000204455	TRIM51BP
						-0.233746	0.339321	0.936613	2.83224	6.07112	0.589817	-2.07851	1.46476	0.062441	0.32708	ENSG00000144792	ZNF660	285349
							2.18745	1.38773	1.38242	9.56442	0.515258	20.8488	1.42218	0.000749222	0.0248541	ENSG00000274764	PRAMEF27	101929983
							2.33132	1.45623	1.39764	14.2393	0.607435	26.8311	1.41529	0.000317344	0.0145155	ENSG00000204501	PRAMEF15	653619
							1.02749	0.564061	2.29099	7.06993	-0.19792		1.40394	0.0737038	0.358076	ENSG00000034053	APBA2	321
	0.807476	-0.620305	-0.628869	1.68007	0.20798	1.02676	2.05627	2.07823	4.01384	10.2229	0.77003	25.4538	1.39667	0.00938825	0.116125	ENSG00000180532	ZSCAN4	201516
							-0.0463334		-1.1314	9.52819	0.201476		1.39517	0.468467	0.788842	ENSG00000269110
							1.75988	1.98338			0.614335	20.5144	1.38424	0.0034447	0.0642084	ENSG00000243073	PRAMEF4	400735
							-0.051848		3.2525	1.22589			1.37804	0.13857	0.47739	ENSG00000228560
						-0.983963	0.294306	1.02537	-1.51257	15.9043	0.266851	-5.02952	1.37549	0.428091	0.762733	ENSG00000183688	RFLNB	359845
1.16575	0.645259			3.92717		0.31773	0.100242	0.560083	3.75209	2.82336	1.46851	-0.0542779	1.37532	0.000607202	0.021817	ENSG00000163430	FSTL1	11167
1.33818	5.89947	0.0293259	0.21054	2.17673	1.40374	0.837817	-0.162876	1.74443	3.87692	2.82258	1.29353	-2.07194	1.37091	2.11355e-05	0.00262276	ENSG00000198336	MYL4	4635
						0.953513	0.085396	1.72613	1.23326	2.03526	1.73317	-0.143403	1.35361	9.7986e-08	6.90106e-05	ENSG00000166278	C2	717
							-0.350845		1.70517	5.66933	-0.149202	1.12976	1.34875	0.251478	0.618879	ENSG00000232679	LINC01705
							1.92777	1.2474	1.49685	9.00362	0.346742	24.9731	1.34358	0.00249934	0.0527186	ENSG00000284484	CPHXL2	112268164
1.01275	0.79283			4.25307	0.404316								1.34213	0.0514234	0.296612	ENSG00000158747 | ENSG00000158747	NBL1	4681 | 100532736
						0.620743	0.792849				2.42671		1.34042	0.0285573	0.217457	ENSG00000233830	EIF4HP1
						0.00879775	0.798848	-0.295691	0.64428	9.34178	0.257146	-0.685791	1.32199	0.240185	0.606893	ENSG00000155380	SLC16A1	6566
				1.64886			1.78726		1.18048	10.7715	0.459477	32.5407	1.31185	0.00278763	0.0566058	ENSG00000182053	TRIM49B	283116
	0.580278			1.18469			2.33541	1.15044	3.03039	21.3792	0.613504	16.9005	1.29915	0.000120806	0.00819768	ENSG00000230522	MBD3L2	125997
						0.483884	-0.523756	0.399902	4.74012	4.29565	0.191534		1.28932	0.114191	0.437676	ENSG00000231246	LINC02884	105378909
							1.6729		1.37768	2.54734	0.620709	4.9426	1.2863	0.00172063	0.0415493	ENSG00000232423	PRAMEF6	440561
						0.30134	0.486827	0.878998			3.30871		1.27011	0.074996	0.361128	ENSG00000182890	GLUD2	2747
						0.353885	1.25584	1.80925	2.16314	1.24332		-1.01561	1.27007	0.000177584	0.0100298	ENSG00000288905	LSP1P5	645166 | 107985200
0.571159	0.635082	-1.17001	-0.730169	7.89916	0.696047	-0.0736376	0.144685	1.52404	3.62518	18.7738	1.20981	-2.22106	1.26815	0.0405262	0.262573	ENSG00000087086	FTL	2512
0.879184	0.964323					1.49546	1.16478	1.30596	4.19972	0.0284564	1.71038	-0.662575	1.2608	2.45588e-08	2.87242e-05	ENSG00000215845	TSTD1	100131187
0.671752	1.37312			3.23563	0.41472	1.08213	-0.112544	2.27222	0.36203	4.2869	1.48846	0.76513	1.25897	0.000175001	0.0100038	ENSG00000102802	MEDAG	84935
						0.208992	0.210585	1.53062	2.14929	3.10913	1.20269	-0.222778	1.25637	0.00105447	0.0305556	ENSG00000168140	VASN	114990
1.22127	0.756136			4.71376									1.25397	6.41746e-05	0.00537543	ENSG00000146112 | ENSG00000230341 | ENSG00000236428 | ENSG00000229998 | ENSG00000225060 | ENSG00000234000 | ENSG00000231247 | ENSG00000206485	PPP1R18	170954 | 107987457
							0.176043		1.0781	1.92357	1.67844	-0.572562	1.25378	0.000935328	0.0283594	ENSG00000231991	ANXA2P2
						0.995005	-0.382256	1.69447	2.47897	2.75686	0.747952	-0.753444	1.24995	0.00377529	0.0681892	ENSG00000196666	FAM180B	399888
1.19387	1.75526	-0.19221	-0.0673232	3.85485	1.21148	0.975956	0.552206	2.15657	2.56414	1.48695	1.48943	-0.215306	1.24864	1.00411e-07	6.90106e-05	ENSG00000138615	CILP	8483
				0.279035			2.28572	1.19416	2.33717	20.6058	0.473697	32.3805	1.24282	0.00182103	0.0429616	ENSG00000225581	TRIM53AP
0.322535	1.61242			6.36801		0.451773		1.90327			1.32637		1.23257	0.00060663	0.021817	ENSG00000166927	MS4A7	58475
						0.290724		2.21369			1.1543		1.23225	0.0216429	0.186514	ENSG00000105609	LILRB5	10990
						0.991688	2.38234	1.55438			0.684727	24.8013	1.2292	6.03968e-05	0.00518871	ENSG00000270601	PRAMEF5	343068
-0.10034	0.219259			1.75363	0.627479	-0.547013	0.705337	0.844941	8.3648	5.5373	0.606986	6.08259	1.22756	0.034097	0.239291	ENSG00000203727	SAMD5	389432
-0.217832	0.184538			4.70123	0.445636	-0.230115	0.359174	0.226061	6.56858	3.95159	0.632183	-0.0297251	1.21024	0.0391157	0.257606	ENSG00000165194	PCDH19	57526
						0.155429	-0.0201867	0.646299	5.43372	2.23746	0.537157	0.706474	1.20951	0.0665387	0.338789	ENSG00000257027
				1.13627			2.20189	1.58173			0.358154	22.1123	1.20498	0.0028493	0.056952	ENSG00000204478	PRAMEF20	645425
0.59536	2.20201			4.53204	1.10202	0.43061	-0.61917	1.35134	9.285	-7.08642	0.550683	-2.23277	1.19654	0.241872	0.608916	ENSG00000133020	MYH8	4626
0.617133	0.327598			1.23765	0.82382		2.59315	1.55181	3.14849	24.6893	0.815278	21.7821	1.185	2.69495e-06	0.000628135	ENSG00000116726	PRAMEF12	390999
						-0.334565	-0.338654	-0.601463	5.47015	4.58036	-0.348138	-2.76181	1.18453	0.26895	0.635865	ENSG00000272622
1.43933	1.02085	0.153663	0.49723	3.26635	0.725395	0.299312	0.624386	0.906467	2.97143	6.92918	1.07518	0.188983	1.18113	1.53464e-05	0.00207751	ENSG00000100234	TIMP3	7078
1.10118	1.13283			1.94163									1.17707	3.85522e-05	0.00384146	ENSG00000206503 | ENSG00000227715 | ENSG00000206505 | ENSG00000223980 | ENSG00000229215 | ENSG00000224320 | ENSG00000231834 | ENSG00000235657	HLA-A	3105
0.639247	1.16913			6.84577		0.32068	0.0176351	0.497274	-1.51664	2.71598	2.38598	4.31831	1.17518	0.0520523	0.29908	ENSG00000119655	NPC2	10577
						0.635593	0.608335	1.53476	3.60018	1.14239	1.20154	-0.135642	1.17354	2.63021e-11	1.7625e-07	ENSG00000082497	SERTAD4	56256
				-0.303715			-1.3192		1.48942	6.9833	0.123285		1.15085	0.37325	0.724531	ENSG00000206262	FOXL2NB	401089
							1.04656	1.68255	0.966184	2.64757	0.10955		1.14797	0.00544341	0.0848285	ENSG00000007968	E2F2	1870
-0.287243	0.0352708						1.15097		5.30427	2.25184	-0.162579	0.232857	1.14522	0.127711	0.461099	ENSG00000230838	LINC01614	105373869
0.66763	0.995481	0.776032	-0.163753	7.44241	0.397189	0.208538	-0.239087	1.5467	0.829937	4.7907	1.7079	1.02603	1.14352	0.00248107	0.0524469	ENSG00000091317	CMTM6	54918
0.718514	1.17134			5.88221	0.797934	0.280994		1.51692			1.62908		1.13763	1.4732e-06	0.000429113	ENSG00000110077	MS4A6A	64231
0.170275	0.111287								5.39673	-0.075366			1.1281	0.319881	0.682108	ENSG00000288825	H2AC18	8337
						0.33866	0.299053	0.235466	3.71159	2.93715	0.748029	-0.334122	1.12629	0.0295898	0.222226	ENSG00000054277	OPN3	23596
							1.88567	1.25001	0.748007	7.52181	0.835967	12.6339	1.12518	8.66942e-08	6.63929e-05	ENSG00000251360	KHDC1P1
0.342946	1.22554	0.238089	-0.869339	4.76268	1.14833	-0.392087	1.00643	1.16445	4.31329	4.76234	0.867001	-0.325623	1.12458	0.00586995	0.0886413	ENSG00000149090	PAMR1	25891
0.873935	1.20746	0.00656589	-0.74984	1.33348	1.00953	0.13948	0.44405	1.69506	2.6797	5.15678	1.81454	1.35965	1.12424	0.000480814	0.0189778	ENSG00000111885	MAN1A1	4121
						1.73486	-0.129817	0.69025	0.446427	3.79279		0.364241	1.12031	0.050202	0.29361	ENSG00000251349	MSANTD3-TMEFF1	100526694
0.730308	1.31947	0.167661	0.552998	6.62938	0.867626	0.313751	0.335756	1.67287	4.24781	0.737363	1.78916	-1.78611	1.12005	9.55854e-06	0.00149829	ENSG00000124491	F13A1	2162
0.0827958	0.556538			3.16482									1.11654	0.21296	0.57546	ENSG00000268350 | ENSG00000179304	FAM156A | FAM156B	29057 | 727866
						0.063328	0.409751				2.79682	0.964238	1.11578	0.203648	0.564409	ENSG00000239246
						0.574559		1.69849			0.970747		1.11495	0.000224243	0.0114926	ENSG00000211892	IGHG4
-0.11846	0.633045			2.04334	0.916097	-0.204726	1.05017	1.36344	8.78637	2.6737	0.609413	3.37205	1.11456	0.00322615	0.061811	ENSG00000132718	SYT11	23208
0.569215	1.41425			2.27168									1.11414	0.0209844	0.183408	ENSG00000214021 | ENSG00000250151	ARPC4-TTLL3 | TTLL3	26140 | 100526693
						0.280062	1.64817	1.50167				0.166014	1.1108	0.0117663	0.133536	ENSG00000287839
1.3463	1.0222	0.444795	1.00039	7.75453	0.990509	1.09716	0.358974	1.3455	0.567576	2.00367	1.06994	-0.193452	1.10982	4.4351e-16	1.18879e-11	ENSG00000075624	ACTB	60
						0.963078	0.728621	2.36105			0.442478		1.10847	0.0112783	0.129828	ENSG00000151790	TDO2	6999
						0.523221	-0.0979023	1.16625			2.56192	-0.111476	1.10354	0.0513527	0.296557	ENSG00000234518	PTGES3P1
1.07282	1.41689	0.219989	-0.510357	7.60993	0.651786	0.712037	-0.0184057	1.95975	-0.50337	5.63598	1.34307	0.880671	1.08832	0.00636013	0.093167	ENSG00000120708	TGFBI	7045
							1.97727	1.24216	0.532747	11.4087	0.76932	20.0033	1.08221	3.21366e-06	0.000700317	ENSG00000204481	PRAMEF14	729528
0.659652	0.562156	-1.19561	-0.668842	5.76714	0.538108	0.0585069	0.359071	1.02478	3.58771	5.80452	0.901846	-2.6341	1.08067	0.0325763	0.233445	ENSG00000277443	MARCKS	4082
							1.7269	1.29998			0.64046	7.60062	1.07838	0.000437975	0.0179363	ENSG00000204480	PRAMEF19	645414
						0.609177	0.104294				2.34624		1.07793	0.121204	0.450652	ENSG00000235847	LDHAP7
						0.344618	1.12849	2.27727			0.611429		1.07714	0.0174668	0.165143	ENSG00000203706	SERTAD4-AS1
1.34175	1.14662	0.911813	-1.71595	5.9032	0.0177808								1.07582	0.208305	0.570433	ENSG00000129009 | ENSG00000288508	ISLR	3671
						0.486526	0.734447	0.687022	0.369829	3.04302	1.74167	-2.37591	1.06643	0.001033	0.0301618	ENSG00000130958	SLC35D2	11046
0.881363	1.3011			4.22548	0.591739	0.509804	1.03362	1.57522	-1.88712	3.0389	0.845528	-2.09357	1.0638	0.00938226	0.116125	ENSG00000196154	S100A4	6275
						0.887777		1.09602			1.09403		1.06315	7.56391e-08	6.20175e-05	ENSG00000225670	CADM3-AS1
						0.753676	-0.153983	1.1357			2.33209		1.06262	0.0405628	0.262608	ENSG00000255967	HADHAP2
0.386252	1.82068			2.17396	0.557687	0.0776273		1.62289			1.68233		1.06098	0.000367255	0.0160324	ENSG00000197629	MPEG1	219972
0.650658	0.693618			2.95138			0.104355	0.427652	1.67491	2.54344		-1.08632	1.05673	0.00296084	0.0584617	ENSG00000286190		728392 | 124900388
1.12081	1.03428	0.733401	-0.973896	4.40954	0.668532	0.910378	0.490301	1.81178	3.67078	0.782628	1.23144	-2.08482	1.05574	9.46418e-06	0.00149222	ENSG00000197747	S100A10	6281
0.0579202	0.650535	0.286936	-0.341205	6.05611									1.05393	0.273233	0.639293	ENSG00000177628 | ENSG00000262446 | ENSG00000160766	GBA | GBAP1	2629
0.0507946	0.29169			2.03265	0.863168		1.96944		1.75999	7.18414	0.486068	16.5045	1.05219	0.00214371	0.0473701	ENSG00000124900	TRIM51	84767
							1.81454	1.18961			0.70614	22.3436	1.04879	5.26214e-05	0.00470155	ENSG00000275774	HNRNPCL2	440563
0.204083	1.15351			2.39871									1.04761	0.0949894	0.40363	ENSG00000213316 | ENSG00000283887	LTC4S	4056
						0.759161	0.449757	1.95938	0.168388	2.34654	0.826525	-1.84985	1.044	0.000738646	0.0246559	ENSG00000213722	DDAH2	23564
						1.15515	0.341462	1.31373	-0.243645	2.23035	1.31723	-0.273094	1.04286	0.000135772	0.00876732	ENSG00000204264	PSMB8	5696
0.592307	0.983899			7.48546	1.16837	0.168784	0.257003	1.54377	-1.95753	5.07286	1.14752	0.268545	1.04113	0.0410586	0.264171	ENSG00000165124	SVEP1	79987
				1.16539			2.09336	0.794655	1.62459	27.4014	0.418026	23.143	1.04041	0.00111749	0.0315962	ENSG00000182315	MBD3L3	653657
					-0.125268		1.81761		1.2104	9.83222	0.446464	19.1012	1.03816	0.0539655	0.305223	ENSG00000196946	ZNF705A	440077
						0.119309	0.352688				2.5407		1.03629	0.191007	0.54838	ENSG00000259394
							1.92786	1.12612			0.708239	32.2307	1.03472	0.000108619	0.00762152	ENSG00000249156	TAF11L12	112488739
1.19686	1.23983	-0.246057	-1.6838	5.31644	0.289235	0.244862	0.874985	1.61281	10.6161	-2.45563	1.25256	0.433875	1.03295	0.120895	0.450128	ENSG00000106333	PCOLCE	5118
						0.466675		1.49015			1.00831		1.03295	4.1785e-07	0.000200001	ENSG00000204472	AIF1	199
				0.292339		0.789214	0.445211	0.631408	-0.190309	1.90732	3.11924	0.149705	1.03288	0.0219286	0.187714	ENSG00000253626	EIF5AL1	143244
0.974751	0.989646			1.83411	0.965445	-0.108211	0.173005	1.62427			1.75545	1.67123	1.03244	3.70464e-05	0.00376544	ENSG00000260314	MRC1	4360
						0.507502	-0.030809	1.56881	1.7129	2.14951	0.904204	2.89365	1.03151	0.000172509	0.00993161	ENSG00000171451	DSEL	92126
							0.222459	1.04246			1.26037	-1.30594	1.02887	5.95848e-08	5.3237e-05	ENSG00000270696
						-0.107967	1.36662	1.09673			1.60943		1.02757	0.00553325	0.0856806	ENSG00000223865	HLA-DPB1	3115
						0.516123	-0.431113	1.34405	1.01254	2.11367	1.54698	0.719012	1.0275	0.00113769	0.0318982	ENSG00000250182	EEF1A1P13
1.05099	0.768408	0.297676	-1.05255	3.27201	0.744247	0.203628	0.0983993	1.65663	2.77744	3.13606	0.911405	-0.187015	1.02685	0.00124611	0.0337156	ENSG00000164054	SHISA5	51246
						1.18805	0.173284	-0.619333	1.09751	1.21206	3.05554	-1.50046	1.025	0.0542873	0.306192	ENSG00000110536	PTPMT1	114971
1.53975	0.724164	0.612662	-2.43485	6.374	0.297687	0.370429	-0.0211733	1.37098	-0.559263	8.69269	0.947259	-0.366875	1.02425	0.0827273	0.377875	ENSG00000141753	IGFBP4	3487
							1.96026	1.09453			0.620032	23.3526	1.02	0.000760517	0.0250931	ENSG00000179172	HNRNPCL1	343069
							1.10833	1.07564	0.157067	1.9419			1.01791	9.09688e-06	0.00148521	ENSG00000176797	DEFB103A	55894 | 414325 | 124906744
1.45107	1.43228	-0.872656	-0.60688	3.15186	1.15505	0.845031	0.534857	1.97107			1.47671	-0.391506	1.01568	0.000572449	0.0210478	ENSG00000143196	DPT	1805
1.10002	0.796372			0.844631									1.01253	0.000111003	0.00772814	ENSG00000198848 | ENSG00000262243 | ENSG00000228695 | ENSG00000281948	CES1 | CES1P1	1066 | 107987423
1.36058	0.740172			3.97733	0.383628	0.784156	-0.336152	1.56139			1.06669	0.350839	1.01174	0.00012781	0.00843157	ENSG00000187479	C11orf96	387763
1.13952	1.33308			1.83264	0.238352	0.328932	0.74701	1.57146	1.13846	1.18925	1.2845	0.101844	1.011	2.359e-09	5.26922e-06	ENSG00000164694	FNDC1	84624
-0.560222	0.586415			0.0843614	-0.158013		1.63925		3.81339	4.21806	0.310709	1.61788	1.01007	0.0776622	0.367648	ENSG00000185842	DNAH14	127602
1.01129	1.40937	0.551591	-0.77536	5.94575	1.13424	0.652955	0.148666	1.19948			1.56712	0.0555751	1.00894	1.12496e-06	0.000367725	ENSG00000111341	MGP	4256
1.56934	0.902493			5.1397	0.509856	0.00673269	0.0630536	1.5077	0.0703633	1.14088	1.55156	-0.405248	1.00616	9.37556e-05	0.00696129	ENSG00000035862	TIMP2	7077
0.185986	1.36184			2.37129									1.00607	0.11079	0.432581	ENSG00000111801 | ENSG00000186470	BTN3A2 | BTN3A3	10384 | 11118
0.363103	0.0396142			3.00987									1.00568	0.240714	0.607301	ENSG00000130600 | ENSG00000288237	H19	283120
				0.955892			0.538083	1.07781	-0.842344	4.25081			1.00468	0.144095	0.485385	ENSG00000243509	TNFRSF6B	8771
		1.41603	2.39965		-0.40372								1.00451	0.231974	0.598322	ENSG00000258644 | ENSG00000213463	SYNJ2BP | SYNJ2BP-COX16	55333 | 100529257
0.0936959	1.02956			2.35174									1.00354	0.129861	0.464126	ENSG00000188629 | ENSG00000270011 | ENSG00000270011	ZNF177 | ZNF559-ZNF177	7730 | 100529215
-0.221681	0.95659	0.342731	-1.10502	6.45392	0.300317	0.109857	1.65375	1.2843	1.90384	3.91296	0.68609	20.6371	1.00253	0.013716	0.1444	ENSG00000198805	PNP	4860
						0.663759	-0.175561	1.72167	0.788943	2.67108	0.779054		1.00207	0.00173856	0.0417861	ENSG00000275183	LENG9	94059
1.03849	0.96139			2.80656	0.610589								0.998346	2.21758e-05	0.00267747	ENSG00000165072 | ENSG00000278608	MAMDC2	256691
0.710561	0.393827			3.29753	0.532507								0.99734	0.0434136	0.272137	ENSG00000148248 | ENSG00000280951	SURF4	6836
0.95322	0.573849	0.507788	-0.379693	5.70963	0.767396								0.993008	0.0787152	0.369739	ENSG00000213977 | ENSG00000257950	P2RX5-TAX1BP3 | TAX1BP3	30851
0.206989	0.399434	0.101804	-1.9765	-0.407112	-0.442612	0.698218	-0.260685	0.63644	7.1458	10.9263	1.06053	0.573604	0.991731	0.180378	0.535119	ENSG00000175879	HOXD8	3234
0.696173	1.18428	-0.1269	-0.673233	1.97498	1.0047	0.777899	1.51224	1.66639	1.82247	17.0025	1.02055	33.3247	0.989033	1.28944e-06	0.000401885	ENSG00000133101	CCNA1	8900
-0.0121497	1.03868	-1.04219	-0.463985	0.766008	1.37997		2.12268	1.62659	2.95791	10.9533	0.820959	25.4721	0.987054	0.00632735	0.0929306	ENSG00000157765	SLC34A2	10568
1.32905	1.27751	0.43557	0.619237	20.5438	0.884898	0.970453	-0.437205	1.3618	3.85846	-0.503702	1.36734	-0.431648	0.987006	0.000151846	0.00931369	ENSG00000133083	DCLK1	9201
						-0.116086	0.571528	1.39235			1.85388		0.984989	0.0264484	0.20753	ENSG00000249751	ECSCR	641700
0.861104	-0.512545			2.89789									0.984759	0.279477	0.646615	ENSG00000235718 | ENSG00000223953	C1QTNF5 | MFRP	83552 | 114902
				0.495738			1.78829	1.19022			0.754956	8.56126	0.983735	5.02132e-07	0.000224319	ENSG00000204479	PRAMEF17	391004
							2.34905	0.762564			0.480023	31.5575	0.983301	0.0294364	0.221571	ENSG00000182330	PRAMEF8	391002
0.942913	1.0514			1.27092	0.639397	0.0711027	0.463572	1.5863	2.952	1.98342	0.755904	-2.374	0.981304	8.2854e-08	6.53182e-05	ENSG00000205542	TMSB4X	7114
1.18438	0.9494			3.41692	0.622502	0.778401	0.879482	1.64603	0.506302	1.51127	0.545021	-1.0961	0.980923	1.38935e-08	1.86201e-05	ENSG00000106624	AEBP1	165
-0.0679536	0.97124			2.67378									0.979624	0.197721	0.556927	ENSG00000204387 | ENSG00000229300 | ENSG00000234728 | ENSG00000206380 | ENSG00000226710	SNHG32	50854
0.821263	1.11229			3.24481									0.977696	0.000668002	0.0230736	ENSG00000234745 | ENSG00000206450 | ENSG00000228964 | ENSG00000224608 | ENSG00000232126 | ENSG00000223532	HLA-B	3106
1.28844	0.881426			1.96967		0.0179296	0.672165	0.426213			1.7822	-0.269132	0.977554	0.000453909	0.018426	ENSG00000239697	TNFSF12	8742
0.531906	0.312102	-1.11756	-0.499051	0.265896	1.48275	-0.398779	-0.301442	1.37105	7.05314	6.8988	1.10149	-1.57867	0.976581	0.0765729	0.364817	ENSG00000170542	SERPINB9	5272
0.927881	0.703656	-0.365832	-0.387612	5.89386	0.417098	-0.22114	0.285959	1.39741	1.56775	12.4683	0.615782	-0.639203	0.975539	0.0174058	0.164799	ENSG00000075618	FSCN1	6624
0.456524	0.809155			3.09072	0.411277	0.132333	0.420819	1.63458	2.89031	1.68074	0.895963	1.75093	0.971829	2.87691e-05	0.00322135	ENSG00000198142	SOWAHC	65124
0.888333	0.888829	1.0691	-0.69424	3.69696	0.236151	0.782053	-0.104811	1.22012	1.70725	2.45339	1.31045	0.216933	0.971151	4.48705e-05	0.00423489	ENSG00000184009	ACTG1	71
						-0.0533177	0.865161	0.466554	2.39869	2.71574	0.570552	0.960134	0.966823	0.0143295	0.148	ENSG00000198131	ZNF544	27300
						0.0322004	3.53318	0.905219			0.307815		0.96601	0.128628	0.462541	ENSG00000272872
						-0.420077	0.543587	-0.0288765	6.7643	1.21681	-0.11097	-2.24914	0.964763	0.245323	0.612875	ENSG00000247765
-0.16199	0.74598	-0.309103	-0.264767	3.25375	0.235142	-0.39315	1.19883	-0.0380576	3.88881	6.06268	1.68883	3.02845	0.963968	0.0268214	0.209354	ENSG00000170540	ARL6IP1	23204
						0.400173	0.160777	1.0125	0.848744	2.72188	1.32524	2.31878	0.962618	7.23612e-05	0.00585973	ENSG00000126821	SGPP1	81537
1.41306	1.96238	0.56647	-0.0752299	3.5979	1.6631	0.0865192	-0.601775	1.17364	1.9366	1.25389	0.547805	-2.65963	0.961222	0.000124419	0.0083582	ENSG00000107796	ACTA2	59
0.0898323	0.774838			2.53116		0.154847		1.8075			1.2929		0.959202	0.00577533	0.0877589	ENSG00000090659	CD209	30835
1.16589	1.40117	0.0184956	-0.999371	4.87671	0.70195								0.95847	0.131311	0.467075	ENSG00000159403 | ENSG00000288512	C1R	715
						1.44668		1.1536			0.644963		0.957719	7.17387e-05	0.00583043	ENSG00000239951	IGKV3-20
0.43774	1.01972	0.77019	-0.314028	5.05291	0.725915								0.955796	0.0591278	0.318641	ENSG00000117318 | ENSG00000283060	ID3	3399
1.39435	0.726068	0.0422954	-0.892804	1.92278	0.0312631	-0.00966632	0.544317	1.38474	2.97435	5.03685	0.917606	-0.951856	0.954284	0.00389556	0.0694738	ENSG00000159674	SPON2	10417
0.888934	0.703162			1.45749									0.952108	0.00031346	0.0144202	ENSG00000254505 | ENSG00000285302	CHMP4A	29082
1.24768	1.3886			3.09451	0.906473	0.405392	-0.207986	1.09214	-1.20984	2.94655	1.09603	-1.5657	0.951959	0.00340159	0.0636262	ENSG00000109063	MYH3	4621
						0.156945		1.62383			0.999744		0.950545	0.0182957	0.169811	ENSG00000242574	HLA-DMB	3109
1.18701	0.879825	0.259972	-1.78002	5.84156	0.828927	0.442408	0.918102	1.39907	-2.50374	6.21916	1.50956	-0.920864	0.950264	0.0895392	0.393026	ENSG00000142173	COL6A2	1292
0.887416	1.51432	-0.0369544	-1.72329	4.5724	0.593226	0.548315	0.867993	1.33473	0.844986	3.30658	1.47419	0.885469	0.949885	0.00115322	0.0321988	ENSG00000100979	PLTP	5360
							1.09758	0.68362			1.02728		0.948238	3.86355e-06	0.000802779	ENSG00000231752	EMBP1
						-0.402453	0.123271	-0.176423	0.0712602	9.64905	-0.890837	-1.01696	0.948059	0.460374	0.783483	ENSG00000227827	PKD1P2
0.505247	1.37329	0.0323403	-0.54655	6.17734	0.904771	-0.00878809	1.82841	1.77155			1.07912	-0.909154	0.947483	0.00182081	0.0429616	ENSG00000082397	EPB41L3	23136
1.03904	0.804545			3.08611	0.556627								0.946123	7.37504e-05	0.00591858	ENSG00000222041 | ENSG00000172965	CYTOR | MIR4435-2HG	112597 | 541471
						0.177731	-0.440559	0.710537	0.306654	2.58914	2.43622	1.03269	0.944909	0.060484	0.321753	ENSG00000233426	EIF3FP3
	1.19796			1.49606	0.732054								0.944308	0.00483006	0.0795239	ENSG00000144015 | ENSG00000144010	TRIM43 | TRIM43B	129868 | 653192
0.719657	0.679416			2.8192		0.473995		1.98015			0.714014		0.943277	6.18449e-05	0.00526251	ENSG00000172236	TPSAB1	7177
0.235769	1.26384					1.47864		1.1468					0.940975	0.00370289	0.0671077	ENSG00000211675	IGLC1
						-0.257675	0.165275	-0.760256	1.17872	1.25265	4.18111		0.940853	0.201559	0.561408	ENSG00000263563	UBBP4
1.23131	0.882511	0.175157	-0.130604	3.97554	0.610657	0.241252	0.250035	1.39564	1.47503	5.21192	1.21028	-1.77508	0.939783	6.09702e-07	0.000255351	ENSG00000108828	VAT1	10493
0.979989	0.985505	0.539655	-0.177221	7.12492	0.736904	0.351747	-0.27519	1.71674	4.57364	-0.548167	1.54546	-0.257906	0.938547	0.00311403	0.0603095	ENSG00000166033	HTRA1	5654
1.49531	1.16234	-0.406566	-0.527688	2.54011	0.938831	0.602849	0.841002	1.60234	2.58632	0.0122517	1.14245	-1.01031	0.938102	6.21773e-05	0.00527405	ENSG00000113296	THBS4	7060
0.0140429	1.76814						2.18472				0.555932	-0.0677161	0.93775	0.0589342	0.318418	ENSG00000255399	TBX5-AS1	255480
0.726782	1.15182	0.810893	-1.37215	3.01953	0.733661	0.363145	0.357573	0.975909	1.37843	6.16726	1.39006	-0.480503	0.937547	7.9477e-05	0.00617478	ENSG00000095303	PTGS1	5742
1.40151	0.862328	0.0942681	-0.728615	6.1936	0.171007								0.937287	0.173546	0.526005	ENSG00000196230 | ENSG00000224156 | ENSG00000235067 | ENSG00000229684 | ENSG00000232575 | ENSG00000232421 | ENSG00000183311 | ENSG00000227739	TUBB	203068
0.628104	0.709428	0.439319	-0.940353	3.02723	0.714075	0.464607	0.531128	1.65067	1.72568	6.72401	0.879353	0.238019	0.936247	0.000227889	0.0116128	ENSG00000034510	TMSB10	9168
						0.492225	0.132388				1.96769		0.935501	0.109039	0.429113	ENSG00000236090	LDHAP3
	1.22443					0.495972	0.168159	0.993917	1.14155	3.06315	0.937695	-2.0382	0.934633	1.18962e-07	7.59203e-05	ENSG00000255737	AGAP2-AS1	100130776
1.18099	1.40531	-0.637164	-0.385751	4.50039	0.881585	0.0555291		1.48595			1.5393		0.931572	0.00496491	0.0805565	ENSG00000173369	C1QB	713
0.892829	1.0098			1.07423									0.931252	0.000657623	0.0228815	ENSG00000204632 | ENSG00000233095 | ENSG00000276051 | ENSG00000235680 | ENSG00000230413 | ENSG00000235346 | ENSG00000237216 | ENSG00000206506	HLA-G	3135
							0.678661	1.33123			0.838303	6.27912	0.930003	9.14266e-06	0.00148521	ENSG00000251301	LINC02384
0.458877	0.438739	0.629266	-0.851311	1.59523	0.122887	0.296365	0.0353131	1.71201	4.07962	3.98772	1.16598	-3.64263	0.929214	0.00561264	0.0864108	ENSG00000136026	CKAP4	10970
1.31216	1.08761	0.560161	-0.608487	4.61924	1.00922	0.754094	-0.0344358	1.37884	0.452539	1.50206	0.944022	-0.107828	0.928778	7.94222e-12	1.06442e-07	ENSG00000166741	NNMT	4837
1.17693	1.37894			7.77587	0.816567	0.0443648	-0.161897	1.68269	0.675688	2.77993	0.427467	-0.984231	0.928374	0.000338492	0.0152486	ENSG00000167552	TUBA1A	7846
						0.536477	1.44881	1.51974			0.466088	8.82399	0.928275	0.00174645	0.0417861	ENSG00000272382
0.596615	0.854577			2.35679									0.927936	0.018685	0.171871	ENSG00000276409 | ENSG00000277236	CCL14	6358
0.711581	0.344457			2.32036	0.784432	0.502307	0.430488	0.348843	0.462862	-0.0412167	3.49604	-0.697895	0.927177	0.00841983	0.11009	ENSG00000140264	SERF2	10169
0.813797	0.922251	0.239673	-0.266796	1.43871	0.446176	0.849576	-0.184922	1.28488	3.35525	2.86765	1.36586	0.0044667	0.926991	1.67739e-06	0.000468342	ENSG00000166147	FBN1	2200
1.20069	1.17708			0.674253	0.548819								0.924757	0.000111299	0.00772863	ENSG00000168477 | ENSG00000229341 | ENSG00000236221 | ENSG00000229353 | ENSG00000231608 | ENSG00000206258 | ENSG00000233323 | ENSG00000236236	TNXB	7148
				2.42066	0.635902	-0.330285	1.29734	0.510901	1.26794	2.4046	0.898878	-0.382368	0.924286	0.00146171	0.0372709	ENSG00000176826	FKBP9P1
1.13357	1.3785	-0.422517	-0.665237	2.91101	0.490115	0.86365	0.289143	1.60453	0.802645	3.21617	1.38648	0.118992	0.924215	0.000188511	0.0103542	ENSG00000091986	CCDC80	151887
							1.84731	1.13962			0.129057		0.922925	0.0609695	0.323085	ENSG00000215270	TOMM40P2
0.571372	1.29264	-0.101744	-0.933398	4.85482	0.817303	0.869768	1.34528	1.31318			1.44005		0.922623	1.65116e-05	0.00215892	ENSG00000002933	TMEM176A	55365
1.83027	0.50963	-0.227858	-0.517174	4.02785	0.360865	0.48426	0.442521	1.61337	0.407817	0.911877	1.986	0.553515	0.922516	0.00117046	0.0325446	ENSG00000108518	PFN1	5216
0.579551	1.4131	0.135508	0.754267	3.85706	0.688682	-0.190386	0.000587704	0.708521	1.97688	2.43849	1.34692	-1.91109	0.921247	0.000125161	0.00836613	ENSG00000071967	CYBRD1	79901
0.882001	0.433721			3.21033		0.901753	0.581578	0.0474928	0.437514	0.662071	1.85282	0.431227	0.918892	0.000328823	0.0149386	ENSG00000241553	ARPC4	10093
						0.226356	2.05717	0.879559					0.915268	0.0447305	0.276959	ENSG00000204850
						0.67292	0.276811				1.38241	0.747571	0.914981	0.00640674	0.0934819	ENSG00000127589	TUBBP1
0.527284	0.983013	0.298801	0.593337	5.0405	0.590209	-0.10571	-0.200966	1.117	2.20782	2.78714	1.00058	2.57441	0.914103	0.000154406	0.00940069	ENSG00000101350	KIF3B	9371
1.00866	0.76022			0.588465									0.913742	0.0009977	0.0295496	ENSG00000206047 | ENSG00000284983 | ENSG00000239839 | ENSG00000284835 | ENSG00000240247 | ENSG00000285176	DEFA1 | DEFA1B | DEFA3	1667 | 1668 | 728358
0.865657	0.834708	0.274279	-0.12358	2.57361	-0.0219556	0.686608	-0.198237	1.42496	0.668897	3.71232	1.84983	4.73997	0.913158	0.000384713	0.0164879	ENSG00000101367	MAPRE1	22919
						-0.187646	1.26579	0.911502			1.58539		0.913063	0.0201481	0.179121	ENSG00000227183	HDGFP1
0.257147	2.0984	0.530854	-0.0994174	4.23195	0.47762								0.912546	0.0489299	0.290159	ENSG00000242574 | ENSG00000242386 | ENSG00000242092 | ENSG00000234154 | ENSG00000241296 | ENSG00000241674 | ENSG00000226264 | ENSG00000239329	HLA-DMB	3109
1.34432	1.19046	0.369837	-1.07411	2.8091	0.362349	0.589564	0.707261	1.88479			1.23465	-0.549831	0.909497	0.000554572	0.0205883	ENSG00000174807	CD248	57124
						0.118502		1.267			1.13271		0.904298	0.00468032	0.078017	ENSG00000196735	HLA-DQA1	3117
1.49104	1.05397			2.92101	1.28777	0.33336	0.84486	1.73803	-0.350862	-0.757494		-1.86415	0.903748	0.00484344	0.0795976	ENSG00000002586	CD99	4267
0.591706	0.106311			2.39654	0.105602	0.559881	0.678461	1.03185	-0.174724	3.68166	1.94515	1.25453	0.901956	0.00139565	0.036179	ENSG00000136810	TXN	7295
							0.0910579		1.0571	1.72107			0.900588	0.0575105	0.315367	ENSG00000279333
0.622997	1.22081	-0.212203	-0.715953	2.41758	1.27472	1.12943	0.700345	1.72019	0.391683	2.07892	1.10383	-0.0204655	0.900139	3.77945e-05	0.00379784	ENSG00000041982	TNC	3371
1.16964	0.861948	0.224766	-0.365327	0.880859	0.738339	0.721498	0.580663	1.00177	0.503143	5.40369	1.0986	0.437124	0.899663	1.45066e-11	1.29612e-07	ENSG00000181019	NQO1	1728
							0.711604	0.805396	3.6169	0.0251433	0.512685	0.432365	0.899069	0.0357977	0.245779	ENSG00000255642	PABPC1P4
1.53534	1.34719	0.575335	-0.469883	5.2178	0.952398	0.938854	0.24472	1.07182	1.11307	1.71592	0.488896	-1.62574	0.898689	5.20306e-08	4.8566e-05	ENSG00000182718	ANXA2	302
0.640525	1.25597			1.6902	1.51418	-0.0977178	-0.128412	1.47335	1.09195	1.99453	0.50844	-0.364456	0.898379	3.11683e-05	0.00340994	ENSG00000167460	TPM4	7171
0.525831	0.790932	-1.75264	-1.47377	2.39574	0.676431	0.350637	0.106825	0.858189	5.58961	3.34502	1.45207	-0.437393	0.898364	0.0620847	0.3264	ENSG00000138080	EMILIN1	11117
2.15493	0.487863			0.578491		0.218419	-0.0156068	1.38872	0.926672	1.78304	0.42651	-0.112285	0.89696	0.000592731	0.0214407	ENSG00000258947	TUBB3	10381
1.00098	0.837978			2.36973	0.498541								0.895944	0.00010762	0.00757973	ENSG00000189409 | ENSG00000215914	MMP23A | MMP23B	8510
0.867638	0.621455			3.93553	0.741565								0.895697	0.0001906	0.0104262	ENSG00000000971 | ENSG00000289697	CFH	3075
-0.0349702	0.960453	0.837117	0.817729	1.41715	-0.1263	0.403748	0.303422	1.08493	1.79919	3.69449	1.62039	1.34767	0.895191	0.000221806	0.0113894	ENSG00000124209	RAB22A	57403
0.906175	0.965434			7.31902	0.128639	0.279604	0.50822	1.71128	0.889969	0.0750024	1.39536	-0.883729	0.89502	6.08562e-05	0.00521147	ENSG00000005059	MCUB	55013
						-0.41998	0.408785	1.05799			2.41603		0.894861	0.151543	0.495966	ENSG00000226608	FTLP3
-0.217436	1.06014	0.00946344	-0.157909	3.61495	0.382861	0.275091	0.445972	1.90658	0.898309	2.80242	1.66153	1.60481	0.893299	0.00195344	0.0447521	ENSG00000134996	OSTF1	26578
1.02133	0.839318	-0.385267	-0.502151	1.8329	0.864293	0.814083	0.804249	1.92409	1.53019	0.23907	1.18842	1.25444	0.892547	4.21858e-06	0.000856628	ENSG00000140406	TLNRD1	59274
0.0434208	0.921076	-0.426367	-0.0725216	3.13325	0.565003	-0.132381	-0.455458	0.195653	4.96753	5.63227	0.364362	-1.22041	0.891686	0.0557019	0.310865	ENSG00000071246	VASH1	22846
0.975318	0.941482	0.787454	-1.20762	3.56417	0.535256	-0.0399307	0.316239	0.788167	3.58753	2.8343	0.302392	-0.618555	0.891604	0.00454272	0.0765506	ENSG00000113721	PDGFRB	5159
						0.398756	1.01496	0.785799	0.318851	5.27199	-0.961815	1.67388	0.889176	0.206411	0.567625	ENSG00000233757		344065
							0.219366		1.49846	1.0872		-0.967947	0.888849	0.0207685	0.182527	ENSG00000280330	CTBP2P10
						-0.229302	-0.256588	0.544647	1.79995	4.33439	0.60668	-1.33523	0.88864	0.106233	0.424578	ENSG00000187994	RINL	126432
0.866653	1.25526	0.700338	-0.434731	6.57206	0.353362	-0.292075	0.205287	0.494963	-4.50191	8.36931	1.27298	0.456368	0.888535	0.201574	0.561408	ENSG00000184743	ATL3	25923
0.69925	1.06578	-0.657502	-0.107502	3.84819	0.494932	0.231149	-0.0508089	1.26602	1.74651	5.02705	0.116965	-1.05939	0.888002	0.0136693	0.144153	ENSG00000107562	CXCL12	6387
	-0.270594					0.67957	-0.0245881	1.21432	1.11305	0.366773	2.56293	-1.19715	0.887874	0.0191114	0.174002	ENSG00000213977	TAX1BP3	30851
						0.361781		1.48763			0.913653		0.887582	2.46235e-05	0.0029204	ENSG00000100365	NCF4	4689
0.48115	1.16234			2.23831		0.55484	0.51187	1.73648	2.44037	-2.20708	1.03064	-4.50083	0.886703	0.0189992	0.173334	ENSG00000188483	IER5L	389792
0.927366	1.11209			4.47376	0.590938	0.743031	0.192739	1.18613	0.576723	-0.375704	1.39425	-0.678088	0.885937	3.42723e-07	0.000170118	ENSG00000164692	COL1A2	1278
0.751673	1.13717			1.49002									0.885468	0.00142284	0.0366358	ENSG00000204525 | ENSG00000206435 | ENSG00000237022 | ENSG00000206452 | ENSG00000225691 | ENSG00000228299 | ENSG00000233841	HLA-C	3107
						0.461235	0.493573				1.299		0.882661	0.00595267	0.0892368	ENSG00000234176	HSPA8P1
							1.79791	1.30945			-0.164231		0.882655	0.144849	0.486351	ENSG00000284128
0.282937	3.44145	-0.123662	-0.850832	2.09571	1.04127	0.391019	-0.570601	2.57829	-0.92459	5.41975	0.412089	0.0432254	0.88127	0.0525916	0.30068	ENSG00000196136	SERPINA3	12
0.606219	0.590397	0.359047	-0.612329	1.81996	0.949005	0.7532	0.413104	1.75457	2.71751	5.99687	0.43102	-0.331309	0.880087	0.000141847	0.00905252	ENSG00000106366	SERPINE1	5054
						0.470077	0.645127	1.30528					0.879411	0.00274218	0.0559488	ENSG00000285820
							0.937019	1.06779	-0.0724226	3.10487	0.465332	2.4735	0.879234	0.0110785	0.128467	ENSG00000233058	ATP13A3-DT
						0.241716	1.6535	1.10431			0.763036	2.1179	0.879119	5.01768e-07	0.000224319	ENSG00000005249	PRKAR2B	5577
0.898102	0.751197			3.2477	0.253792	1.40361	0.244206	0.731041	0.819949	-0.495855	1.62449	0.528969	0.877705	0.000157633	0.00953767	ENSG00000184840	TMED9	54732
				0.795789	0.883684		0.594861	1.5319	1.70956	-0.374008	0.731337		0.876697	0.000145081	0.00915002	ENSG00000186897	C1QL4	338761
						0.0537135		1.35098			1.01987		0.876514	0.0105417	0.124421	ENSG00000167613	LAIR1	3903
0.694257	0.510694	0.732342	-0.346831	3.00707	0.553001		0.670843	1.86276			0.984344	-2.25035	0.874246	1.08905e-05	0.00165417	ENSG00000115919	KYNU	8942
0.898355	1.14603			1.96858	0.282083	-0.614841	0.0576933	1.56183	1.23735	2.35715	0.986336	-0.736365	0.874172	0.000710568	0.024109	ENSG00000143545	RAB13	5872
-0.0537105	1.29127			3.40399	0.160505	0.580768	0.334249	1.84351	-0.175437	2.61929	0.870643	4.80204	0.871294	0.00350637	0.0649515	ENSG00000140743	CDR2	1039
1.24968	1.35682	0.189871	-0.0213176	4.47966	0.616578	1.09463	-0.124977	1.43668	1.18937	-0.0654754	1.31272	-2.63438	0.870227	2.86167e-06	0.000650035	ENSG00000176014	TUBB6	84617
0.821193	0.470623			1.99432									0.869187	0.00188612	0.0438408	ENSG00000272573 | ENSG00000248592	MUSTN1 | STIMATE-MUSTN1	389125 | 100526772
						1.37616	0.46718	0.622433	0.213884	1.21327	0.993377	0.562811	0.868074	4.76772e-07	0.000220334	ENSG00000254093	PINX1	54984
						-0.222868	-0.509477	1.82844	3.91198	1.12621	0.0971045	0.417785	0.867318	0.134413	0.472436	ENSG00000269973
0.769283	0.895902	0.128947	0.514695	5.14567	0.780495	0.386682	-0.144625	1.41722	-0.195753	3.8172	0.828076	-0.214946	0.866593	0.000566907	0.0209881	ENSG00000101265	RASSF2	9770
		0.73106	2.12279		0.384162								0.865166	0.0507537	0.295263	ENSG00000125962 | ENSG00000286237 | ENSG00000158301	ARMCX5 | ARMCX5-GPRASP2 | GPRASP2	64860 | 114928 | 100528062
0.974819	0.710417	0.194722	-0.497115	2.48676	0.486437		1.16889	1.80462			0.773165		0.864532	7.44147e-05	0.00595407	ENSG00000118785	SPP1	6696
0.069488	1.58671			1.45398									0.863498	0.114728	0.438746	ENSG00000213903 | ENSG00000285456	LTB4R	1241
						0.346546	0.107951	1.0353			1.12425		0.863464	1.73846e-05	0.0022511	ENSG00000204261	PSMB8-AS1	100507463
-0.511347	2.04877			0.485299	0.864125	0.37563	0.555648	1.60495	2.7581	1.48685	0.538883	2.00214	0.862598	0.00202154	0.0458809	ENSG00000213186	TRIM59	286827
1.12135	1.10435			2.57997	0.896382	0.508558	-0.101132	0.694403	-0.569316	0.861903	1.79036	0.828398	0.861294	0.000197155	0.0106975	ENSG00000134853	PDGFRA	5156
0.56912	1.5149	0.0102285	-0.918608	6.77566	0.979471	0.124056	0.316603	1.7481			1.58915		0.859901	0.00307065	0.0600334	ENSG00000177575	CD163	9332
						0.433433	0.498219	1.48179				0.356205	0.859501	0.0206942	0.182293	ENSG00000288953
0.733879	1.54641	-0.186183	-0.850674	4.73067	0.554218	0.365127		1.59135			1.47754		0.857876	0.00685664	0.0976024	ENSG00000159189	C1QC	714
						0.266103	-0.327741	1.40028	0.376372	3.37496	0.992884	-0.450841	0.857232	0.0236181	0.19425	ENSG00000260912
0.226329	0.74774			0.294637		-0.472075	0.349816	0.730122	4.84973	2.61789	0.925625	-1.43422	0.856876	0.0230765	0.192542	ENSG00000158769	F11R	50848
						0.0313402	0.706292	0.0736991	1.90319	0.929807	1.69744	0.785712	0.854056	0.012448	0.137251	ENSG00000085491	SLC25A24	29957
						0.135138	-0.00394957	0.425355			2.75012		0.852745	0.195853	0.554404	ENSG00000235065	RPL24P2
							1.3232	0.338261			1.03066		0.852717	0.00135594	0.035597	ENSG00000168280	KIF5C	3800
1.20943	1.47407	-0.300312	-0.9188	0.489039	0.651351	0.291404	1.40886	1.78181			1.4769		0.851948	0.000761105	0.0250931	ENSG00000106565	TMEM176B	28959
0.816482	1.27792	0.521057	-0.573389	8.05625	0.453149	1.03429	-0.583497	1.43435	0.892601	1.30687	1.28141	-0.0279829	0.850785	0.000159355	0.00958268	ENSG00000122694	GLIPR2	152007
1.19328	0.948088	-0.144216	-0.480096	5.37388	0.692267	0.173743	0.289015	1.26496	0.586058	1.95097	1.2714	-0.582541	0.850534	0.000165499	0.00972813	ENSG00000026025	VIM	7431
0.741251	0.833918			5.41985	0.500166	0.200093	0.686481	2.46354	-0.146802	-0.450913	1.04924	-1.42419	0.849105	0.00725687	0.100732	ENSG00000196576	PLXNB2	23654
							0.59955		0.807847	1.13128			0.848517	0.0190238	0.17344	ENSG00000275140	SEC22B3P
1.42924	0.715862	-0.191425	-0.74087	3.59402	0.252163	0.400563	0.702535	1.35992	1.14552	1.75617	1.12618	0.0945013	0.848272	0.000149522	0.00927656	ENSG00000096092	TMEM14A	28978
1.53591	1.25119	0.0904297	-0.718863	3.31989	0.434238	0.666141	-0.0279346	2.06467	-0.0203578	2.24652	0.952127	0.852054	0.848011	0.00124601	0.0337156	ENSG00000067057	PFKP	5214
0.311373	0.795024	-0.565071	-1.0187	1.88025	-0.169501	0.862081	0.4564	1.40658	3.8977	3.61038	0.924388	-0.219261	0.847262	0.0149865	0.15187	ENSG00000111962	UST	10090
0.298576	0.236737				-0.264812	-0.399297	-0.0924436	1.32864	1.17766	4.16478	2.3984	-0.788965	0.84659	0.0418807	0.266607	ENSG00000177410	ZFAS1	441951
1.48374	0.724298			-0.124622									0.844744	0.0829609	0.378499	ENSG00000240184 | ENSG00000253953 | ENSG00000253767 | ENSG00000253159 | ENSG00000240764 | ENSG00000242419 | ENSG00000254122 | ENSG00000253305 | ENSG00000276547 | ENSG00000262209 | ENSG00000253910 | ENSG00000254221 | ENSG00000253873 | ENSG00000253846 | ENSG00000261934 | ENSG00000253537 | ENSG00000253731 | ENSG00000253485 | ENSG00000262576 | ENSG00000254245 | ENSG00000081853 | ENSG00000204956	PCDHGA1 | PCDHGA10 | PCDHGA11 | PCDHGA12 | PCDHGA2 | PCDHGA3 | PCDHGA4 | PCDHGA5 | PCDHGA6 | PCDHGA7 | PCDHGA8 | PCDHGA9 | PCDHGB1 | PCDHGB2 | PCDHGB3 | PCDHGB4 | PCDHGB5 | PCDHGB6 | PCDHGB7 | PCDHGC3 | PCDHGC4 | PCDHGC5	5098 | 8641 | 9708 | 26025 | 56097 | 56098 | 56099 | 56100 | 56101 | 56102 | 56103 | 56104 | 56105 | 56106 | 56107 | 56108 | 56109 | 56110 | 56111 | 56112 | 56113 | 56114
				1.00827		0.18163	0.0224053	1.47782			1.27346	-2.50727	0.844694	0.00539298	0.0843861	ENSG00000219607	PPP1R3G	648791
0.713823	0.766983	0.855411	0.0569388	7.5182	0.730761	0.223102	-0.428605	1.40214	0.579243	2.71551	1.17047	0.450011	0.84355	2.68488e-06	0.000628135	ENSG00000131171	SH3BGRL	6451
0.801012	0.890645	0.473661	0.284984	2.04573	1.72289	0.671247	-0.303224	1.34258	0.0401482	0.24771	1.2366	-1.07624	0.842795	1.18661e-06	0.000383204	ENSG00000162627	SNX7	51375
0.66176	1.15159	-0.708271	0.530978	2.02435	0.422341	-0.308138	-0.830336	0.717079	2.1674	3.54557	1.85219	-0.758638	0.842669	0.0107728	0.126428	ENSG00000138764	CCNG2	901
0.678215	1.3501	0.446787	-0.656521	3.12855	0.366334	0.470233	0.79367	1.68199	-1.77419	3.34656	1.5656	-0.110745	0.842542	0.0139984	0.145983	ENSG00000142227	EMP3	2014
0.293975	0.913941			1.65352	-0.0471508	-0.145193	-0.0664391	0.404835	2.77027	2.51259	1.61626	1.84298	0.842246	0.00639274	0.0934295	ENSG00000106803	SEC61B	10952
1.59926	1.24689	-0.0520342	-0.78934	3.35056	0.738979	0.288077	0.176024	1.17551	-0.36459	3.5796	1.19472	-0.207174	0.839205	0.00279293	0.0566277	ENSG00000166482	MFAP4	4239
						0.757037	0.974506	1.20495	0.530279	3.57703	-0.6693	0.515373	0.839101	0.0735409	0.357893	ENSG00000169992	NLGN2	57555
						0.484933	0.417149	1.19662	0.720242	3.09667	0.704023	-0.796545	0.83838	9.55997e-07	0.000330462	ENSG00000119632	IFI27L2	83982
						0.908937		1.45304			0.295029		0.837864	0.027717	0.213485	ENSG00000275302	CCL4	6351
1.16967	0.963016	-0.296817	-1.0506	4.04143	0.234815	0.773006	0.962534	1.74339			1.21036	-0.534331	0.837413	0.000844252	0.0265915	ENSG00000145423	SFRP2	6423
1.02017	1.9684	0.265578	-0.279514	3.00122	0.440134	0.196252	0.55983	1.40279			1.2221		0.836556	1.1699e-05	0.00170423	ENSG00000126264	HCST	10870
						0.809207	0.00106623	1.37074					0.835295	0.0239174	0.195376	ENSG00000289615
						0.18371	-0.444075				2.68873		0.835252	0.385082	0.732804	ENSG00000214460	TPT1P6
							-0.181884		1.37984	1.38559			0.835153	0.117866	0.444095	ENSG00000286662
0.419263	1.62165			4.46793	0.514404	0.222014		0.877744			1.30683		0.835127	4.11269e-05	0.00405282	ENSG00000140968	IRF8	3394
							-0.284622		3.25065	-0.106951		-0.0600851	0.833904	0.442918	0.772654	ENSG00000286826
						0.369932	0.60185	0.768998			1.1518		0.833548	2.46011e-05	0.0029204	ENSG00000267801
		-0.424936	-1.19539	5.23431									0.83169	0.646563	0.875627	ENSG00000173110 | ENSG00000225217	HSPA6 | HSPA7	3310
1.09202	1.70895	-0.14175	-0.776058	1.05815	1.45786	1.11741	-0.709689	1.2483	0.152947	2.28651	1.39206	0.126631	0.82816	0.0012056	0.0331434	ENSG00000122420	PTGFR	5737
0.742012	1.12761	0.395127	-1.39077	7.19822	1.28215	-0.184315	0.031496	1.02473	1.16772	2.92754	0.402744	0.285253	0.828011	0.0123285	0.137021	ENSG00000131236	CAP1	10487
0.975816	0.491111	1.29526	0.288061	2.68096	-0.490594	0.68202	0.727978	1.36142	0.898305	0.33949	1.166	0.710489	0.827799	1.30995e-05	0.00183832	ENSG00000197265	GTF2E2	2961
0.382721	1.06193	0.554017	-0.571813	8.22667	0.71558	0.260852	-0.000539219	1.29063	0.655598	2.60119	1.50847	0.121677	0.827743	0.000144045	0.0091285	ENSG00000162704	ARPC5	10092
0.457493	0.585923			0.17696	0.218985	-0.111562	0.723385	0.85674	3.17413	4.9125	0.388636	-1.47894	0.82503	0.00974885	0.118432	ENSG00000031081	ARHGAP31	57514
0.491158	0.980764			3.22544	0.164587	0.403736	0.864927	1.45613	0.222191	-0.307472	1.55633	0.00591936	0.82363	0.000653643	0.0228128	ENSG00000159231	CBR3	874
0.654119	0.863641			2.35474									0.822861	0.002936	0.0582075	ENSG00000241399 | ENSG00000248672	CD302 | LY75-CD302	9936 | 100526664
						-0.204224	0.994068				1.61731		0.821269	0.147755	0.490759	ENSG00000249936	RAC1P2
						0.666844		0.757421			0.907568		0.821225	1.16159e-05	0.00170423	ENSG00000211897	IGHG3
0.278162	1.02201				0.327719	0.961781		1.31941			1.19675		0.819454	0.000121946	0.00823586	ENSG00000211592	IGKC
						-0.243169	0.229396	0.82362	1.63973	2.92322	0.609901	-0.0733015	0.81935	0.021926	0.187714	ENSG00000104518	GSDMD	79792
0.624687	0.984704	0.315988	-0.521048	3.60721	0.747199	1.05243	0.00636661	1.22188	0.840209	0.945987	1.05264	-1.99699	0.819295	4.13353e-10	2.21591e-06	ENSG00000115129	TP53I3	9540
0.752459	1.00216	-0.592192	-0.180546	2.88506	1.25181	0.928886	0.45997	1.24338			0.824363	0.159096	0.818762	2.61255e-07	0.000140054	ENSG00000266094	RASSF5	83593
1.86944	0.464393	-0.262047	-0.356424	-1.08465	0.72969	-0.257315	-0.782305	0.783657	4.8627	7.01499	0.568363	-1.61415	0.817899	0.111761	0.433829	ENSG00000124098	FAM210B	116151
						0.521141	1.43816		0.532747	4.93416	0.25713	11.9453	0.817785	0.0209079	0.183029	ENSG00000205622
0.793714	0.853342	0.600413	-1.34248	6.24629	0.526754	0.528464	0.466724	1.29207	0.470101	1.71913	1.29355	0.826078	0.815959	4.89105e-05	0.00450514	ENSG00000130429	ARPC1B	10095
						1.06721	0.293382	1.01653			0.68938	-1.66323	0.814343	3.19895e-06	0.000700317	ENSG00000260337
0.643674	0.866334	0.38931	-1.10371	5.28	0.120431	0.120885	0.164976	1.07294	0.785957	3.14614	1.54059	0.116893	0.81415	0.00337848	0.0635333	ENSG00000135185	TMEM243	79161
						0.126915	0.0555089	-0.233957	-1.98096	11.7226	0.359952	-1.8993	0.814054	0.528271	0.821237	ENSG00000234814	SVIL2P
0.369918	0.933232			1.07118		0.405216		1.80073			0.653216		0.813595	0.00106241	0.0306676	ENSG00000166928	MS4A14	84689
0.880104	0.86029	-0.426554	-0.696865	3.63914	0.560949	0.982295	0.539322	1.78266			1.13264		0.812924	0.000572438	0.0210478	ENSG00000010327	STAB1	23166
						0.818083	0.179736	1.49393			0.603976	0.695271	0.812716	0.00123811	0.0336575	ENSG00000233608	TWIST2	117581
0.538653	0.802271			2.51689		0.367473	1.19517	1.50895			0.192652		0.812538	0.00106886	0.0307198	ENSG00000224420	ADM5	199800
0.0403173	0.886181	0.0567368	-0.435379	2.41105	0.227809	0.410577	0.600248	1.75495	1.51825	5.91214	0.988884	0.120528	0.811117	0.00136632	0.0356949	ENSG00000131459	GFPT2	9945
	0.0548465					0.478327	0.523736	1.41508			0.883531	-0.551248	0.811049	2.04102e-05	0.00255642	ENSG00000225706	PTPRD-AS1	101929407
1.27004	1.34602	0.468853	-0.763655	3.59574	1.037	0.78683	0.136849	2.17648	0.437511	-0.0525765	0.357655	-0.655383	0.810516	0.000715705	0.0242238	ENSG00000118523	CCN2	1490
1.31676	1.73667	-0.0993907	0.183476	7.49965	0.940442	0.39139	0.208978	1.42245	-1.593	1.25771	1.40786	-0.0604665	0.809351	0.00310012	0.0601865	ENSG00000026508	CD44	960
-0.27486	1.05748			2.05676									0.80926	0.254095	0.621062	ENSG00000244752 | ENSG00000100058	CRYBB2 | CRYBB2P1	1415
0.972448	1.11655	-0.827848	-0.155321	3.75807	0.444969	0.75905	0.364942	1.5282			1.10495		0.80824	0.00173694	0.0417861	ENSG00000213088	ACKR1	2532
				0.678331		0.399351	0.418867	0.843224	1.00453	9.06966	0.953331	5.14389	0.808016	1.07355e-06	0.000355376	ENSG00000203326	ZNF525	170958
0.851058	0.91432	0.652438	-0.745794	0.516507	0.380099	0.55767	0.278739	0.779021	2.75418	2.16815	1.10863	-0.0762371	0.807136	1.8795e-09	4.57983e-06	ENSG00000164176	EDIL3	10085
0.120943	1.40698	0.357599	0.120349	6.12234	0.660938	0.197436	0.356223	1.83952	0.923668	1.2136	0.886272	2.26301	0.806879	7.17131e-05	0.00583043	ENSG00000150867	PIP4K2A	5305
0.887375	1.14929	0.885203	-0.222524	4.14467	0.639475	0.271007	-0.117686	1.2038	2.95907	-0.344903	1.21995	-0.243482	0.806323	9.25369e-05	0.00689107	ENSG00000134531	EMP1	2012
1.05849	0.798023			4.26624	0.86222	-0.415544	0.185487	1.33777	0.338877	1.35666	0.604909	-0.750132	0.805653	0.000490785	0.0190354	ENSG00000110719	TCIRG1	10312
-0.16094	0.965463	0.56098	0.754468	4.50043	-0.0923982								0.804779	0.124908	0.456695	ENSG00000139146 | ENSG00000276371	SINHCAF	58516
1.23209	1.50818	-0.578354	0.535178	1.22105	0.877777	0.426074	-0.166402	1.47435	1.30881	-0.24527	1.40142	0.0279558	0.804216	0.000164343	0.00972417	ENSG00000111799	COL12A1	1303
1.01443	1.40074	-1.22024	0.601271	1.18346	1.23736	0.659347	0.234094	1.7242	0.348014	1.09157	0.851792	0.366884	0.803209	0.000191639	0.0104617	ENSG00000131711	MAP1B	4131
0.335323	1.36627			3.62805		1.09369	0.193624	0.534563	0.615543	-0.974216	1.54612	-0.700721	0.80289	0.0104062	0.123419	ENSG00000166598	HSP90B1	7184
1.25698	0.914105	0.173833	0.268808	5.7804	1.03881	0.492475	0.149426	0.906209	-0.416475	1.37692	0.794542	-0.36773	0.802824	6.89962e-10	2.64196e-06	ENSG00000147065	MSN	4478
0.799042	1.65134	-0.183984	-0.653799	7.27006	1.09196	-0.38957	0.447662	1.24412			1.34309		0.802631	0.0124	0.13706	ENSG00000182578	CSF1R	1436
0.860312	0.950144	0.277414	-0.97999	3.65536	0.0759638	0.361328	0.587814	1.1582	0.795894	2.71456	1.02008	-1.44812	0.802405	0.000657369	0.0228815	ENSG00000092841	MYL6	4637
1.17209	0.866237	0.904456	0.726424	0.926944	0.650026	0.37531	-0.338498	1.06746	0.0861183	0.969648	1.02969	-1.3948	0.802226	3.72709e-09	7.13578e-06	ENSG00000140367	UBE2Q2	92912
0.769171	0.779241	-0.392126	1.14726	2.75124	0.283123	1.44061	0.223394	0.647388	0.331235	0.817207	1.58457	-0.771099	0.801912	4.55289e-05	0.00427732	ENSG00000196776	CD47	961
1.06911	1.40776			15.9253	0.673181	-0.286437	-0.392267	1.02226	0.417547	1.15294	1.36022	0.0204205	0.801608	0.000244847	0.0122214	ENSG00000182326	C1S	716
-0.233745	0.595262			2.3286		0.656312	0.320268	1.01726	-0.11008	1.99275	1.40282	-0.377779	0.801607	0.00315194	0.0607804	ENSG00000196371	FUT4	2526
						0.521891	0.668882	0.988777			0.841341	-0.679388	0.801458	4.48608e-06	0.000897351	ENSG00000168477	TNXB	7148
						0.0252567	1.47994	1.01809				0.447265	0.801458	0.0576249	0.315735	ENSG00000289021
0.127159	1.18174			-0.176249	0.164234	0.359749	0.460033	0.886154	3.04458	1.7032	1.55087	-0.333516	0.801011	0.00100034	0.0295951	ENSG00000175970	UNC119B	84747
						0.789119	0.376728	0.997735			0.786967		0.800643	1.96347e-05	0.00247084	ENSG00000204257	HLA-DMA	3108
0.601585	0.637167	0.0915563	-0.754996	7.65422	0.753657	-0.181019	0.625246	0.385362	1.18044	3.8621	1.5093	-0.128708	0.799517	0.00451131	0.0762881	ENSG00000163453	IGFBP7	3490
1.73652	0.626067	0.177893	-0.0412735	3.84829	0.933507	1.01768	-0.305486	1.1627	4.3948	-2.95199	0.396027	-3.34971	0.798228	0.0572609	0.3149	ENSG00000133055	MYBPH	4608
						-0.182947	2.31963	0.862352			0.688608	-1.10778	0.798112	0.0589933	0.318468	ENSG00000235863	B3GALT4	8705
						-0.0364648	-0.383363				2.68781		0.79639	0.419564	0.756848	ENSG00000243964	RPL23AP65
-0.0939876	1.35536	-0.542883	-0.468586	3.19131	0.793375	-0.14964	1.18474	2.37101			1.51121		0.796148	0.0234231	0.193535	ENSG00000171860	C3AR1	719
						0.427181		1.72389			0.266088		0.796113	0.0885961	0.391031	ENSG00000249825	THBS4-AS1	101929215
0.950418	1.16307	-0.389884	-0.342558	4.69802	0.806443	0.477102		1.35064			1.01246		0.795889	8.24088e-05	0.0063111	ENSG00000102575	ACP5	54
						0.231696	0.301843	1.74069					0.795278	0.120609	0.449749	ENSG00000289412
				0.396883		1.31345	1.16573	1.4123			-0.0443004	-0.450769	0.794569	0.016299	0.159445	ENSG00000163040	CCDC74A	90557
1.1296	0.914332	-0.123465	-1.17441	2.60199	0.256631	0.853438	-0.317066	1.37525	-0.527943	4.75821	1.84073	0.389115	0.793476	0.022411	0.189556	ENSG00000128245	YWHAH	7533
0.757075	0.60931	0.657902	-0.287315	1.76334	0.67346	1.42735	-0.101583	1.16908	-0.148377	1.40539	1.12139	0.103896	0.793293	3.12602e-07	0.000158094	ENSG00000008394	MGST1	4257
0.804886	1.47836	0.358722	-0.185917	1.5381	0.893224	0.480878	-0.0464968	0.813128	1.2235	1.96703	0.872972	0.71029	0.791497	1.8445e-09	4.57983e-06	ENSG00000122786	CALD1	800
1.33264	1.34534			2.43035	0.351467	0.0710823	-0.325423	0.361742			1.48796		0.790973	0.00341507	0.0637891	ENSG00000168079	SCARA5	286133
0.996629	1.46912	-0.606668	-1.46098	3.96802	0.911697	0.302015	0.821901	1.38123			1.40176		0.789408	0.00516265	0.0825162	ENSG00000125730	C3	718
0.707497	1.52903	0.398998	-1.23729	2.0905	0.0508783	0.710895	0.416348	1.54975			1.4949	-0.504049	0.787912	0.000658406	0.0228815	ENSG00000181195	PENK	5179
						0.0362218	0.293729	0.27419	0.882532	5.47525	-0.394904		0.787272	0.227981	0.592837	ENSG00000279602
							0.249018		1.9713	1.23719	0.555295		0.786736	0.00551638	0.0855183	ENSG00000268894	PLCE1-AS1
					0.268459	-0.179224	0.167261	-0.315383	2.57046	5.26076	-0.443845	-1.73111	0.786691	0.22599	0.590565	ENSG00000187550	SBK2	646643
0.166009	1.6982			3.35811	0.711914	0.215284	0.541737	1.2196			1.01243		0.785478	7.77562e-05	0.00607632	ENSG00000134516	DOCK2	1794
0.906592	1.43021	0.477466	-0.795509	3.2699	0.869987	0.154598	0.491026	0.852699	1.03219	0.48545	1.15328	1.70459	0.785277	1.49073e-09	4.43972e-06	ENSG00000100600	LGMN	5641
0.234257	0.660084	-0.0656965	-0.0980563	2.91926	-0.0382543	0.855983	-0.214357	1.60355	2.56559	1.47652	0.852404	-0.237635	0.784713	0.0016432	0.0402967	ENSG00000177426	TGIF1	7050
1.12545	0.621594	-0.562831	0.714463	2.81667	0.77399	0.31466	0.708264	1.33625	0.279298	0.279225	1.01804	0.276758	0.784248	1.07392e-06	0.000355376	ENSG00000100504	PYGL	5836
0.617453	0.602297	0.25295	-0.269167	1.79109	0.595353	-0.0277381	0.632949	1.28186	0.647375	2.26694	1.29899	0.584345	0.78318	4.68117e-06	0.000917048	ENSG00000133110	POSTN	10631
0.72744	1.10774	-0.0532902	0.505776	7.54909	0.215544	-0.646126	0.493375	1.32408	3.23464	0.20191	1.1527	0.195478	0.782936	0.00464657	0.0775992	ENSG00000118971	CCND2	894
						0.0874402	2.84175	0.459188			0.416324		0.782763	0.120225	0.448755	ENSG00000279720	SOWAHCP2
1.07585	0.608901	0.0136483	-0.517663	4.26971	0.444166								0.782222	0.121977	0.451966	ENSG00000204386 | ENSG00000184494 | ENSG00000228691 | ENSG00000234343 | ENSG00000227315 | ENSG00000223957 | ENSG00000234846 | ENSG00000227129	NEU1	4758
1.10832	-0.470098	0.0937702	-0.623188	0.938682	0.659474	1.11495	0.887052	1.57465			0.9266	-0.772578	0.781809	1.58326e-05	0.00212188	ENSG00000160013	PTGIR	5739
0.435774	1.31757	0.895906	-0.0211923	1.80264	0.796056	0.326162	-0.0684167	1.41881	1.61813	-0.40935	1.13381	3.69547	0.781789	1.02071e-05	0.00159065	ENSG00000197329	PELI1	57162
	1.3697	0.214204	0.0705066		1.25708								0.781715	0.0198899	0.177769	ENSG00000197658	SLC22A24	283238
0.938139	1.14371	0.178283	-0.480812	1.57501	0.279633	0.435673	0.149426	1.76166	0.2564	1.21009	1.56354	-0.400114	0.780957	0.000144059	0.0091285	ENSG00000155660	PDIA4	9601
1.07191	0.650898	0.687105	-0.428213	3.5202	0.122677								0.780517	0.0569366	0.31376	ENSG00000092330 | ENSG00000284915	TINF2	26277
						-0.169124	0.599428				1.7664		0.780489	0.190797	0.548256	ENSG00000186676	EEF1GP1
0.540045	1.18937			1.41986									0.78024	0.00802027	0.107113	ENSG00000249751 | ENSG00000288297	ECSCR	641700
0.0898245	0.760758			2.03506	0.530364	0.297788	0.33666	2.09156	7.61354	0.532747	0.189862		0.779144	0.00471297	0.0783176	ENSG00000113805	CNTN3	5067
1.45774	0.750103			4.18478	0.622424	0.148913	-0.153099	1.09957			0.342868		0.77842	0.00193538	0.0446052	ENSG00000130300	PLVAP	83483
0.694528	0.837299	-0.0338213	-0.26087	2.57044	0.728337	0.278034	0.602675	1.33766			1.12024		0.777698	1.40863e-06	0.00041952	ENSG00000019169	MARCO	8685
0.857148	1.06542	-0.0525501	-0.728403	3.48233	1.07495	-0.0424543	0.395233	1.52213	1.07247	1.32401	0.688369	-3.14093	0.776589	0.00029327	0.0137703	ENSG00000119865	CNRIP1	25927
						0.400612	0.203066	1.59268	0.88954	0.17306	0.825669	-2.25257	0.77547	0.000973797	0.0290341	ENSG00000146112	PPP1R18	170954 | 107987457
1.05338	1.49709	-0.0340075	0.735556	8.28302	0.690498	0.456603	-0.23882	1.60065	0.666588	-0.923111	1.48617	-1.08253	0.775171	0.00165086	0.0404211	ENSG00000138119	MYOF	26509
1.50023	0.677653	0.0876799	-0.169152	2.9458	1.35053	-0.270954	0.0763585	1.70931	1.34429	0.36128	0.584041	-0.687524	0.774713	0.000795239	0.0257766	ENSG00000072110	ACTN1	87
0.274788	0.651768	0.625071	0.497217	0.25847	-0.100522	0.188147	0.61864	1.00747	4.09245	4.95942	1.0187	-0.654654	0.774591	0.000815589	0.0262322	ENSG00000144369	FAM171B	165215
-0.540457	0.507889	0.294176	-0.331314	3.97088	0.502036	0.547019	0.633391	1.35505	1.18314	3.81382	0.611645	0.778807	0.773859	0.00697064	0.098701	ENSG00000110660	SLC35F2	54733
0.972854	0.788815	-0.0523825	-0.316665	3.72689	1.08005	0.372981	0.173026	1.42326	1.46609	1.73307	0.316839	1.29961	0.773767	3.78311e-05	0.00379784	ENSG00000101224	CDC25B	994
1.40829	1.0059	0.963507	0.317937	2.03705	0.550289	0.725785	-0.33925	1.24431	-0.838963	0.891197	1.06801	-0.263007	0.773645	3.30298e-05	0.00352722	ENSG00000065809	FAM107B	83641
0.095491	0.786333			0.650658		0.437182	0.283536	0.447416	1.26934	2.09923	1.47765	-1.33223	0.773214	0.000586179	0.0212899	ENSG00000137726	FXYD6	53826
1.26466	1.20464	0.291708	-1.18689	6.178	-0.0999083	0.290367	0.404076	1.15893	1.2711	3.59407	0.466704	-0.336065	0.773158	0.0058888	0.0887758	ENSG00000158710	TAGLN2	8407
0.399931	1.2133	-0.263925	-0.469778	2.13558	0.945505	0.482228	1.29961	1.35708			0.840317		0.772884	7.12669e-06	0.00126506	ENSG00000140287	HDC	3067
0.983439	0.537517	-0.129498	0.466189	5.33869	0.23909	0.597895	-0.160547	1.60355	1.25605	-11.3812	1.49676	-0.33586	0.772484	0.00188749	0.0438408	ENSG00000139329	LUM	4060
0.160653	1.09781	0.456924	-0.233097	1.40079	1.26122	-0.0875146		1.57644			1.26327		0.771882	0.00113063	0.0318001	ENSG00000110079	MS4A4A	51338
1.02091	0.431104	0.623228	0.898348	0.708717	0.207415	0.113259	0.174804	1.13083	0.244868	2.26811	1.15654	1.31738	0.77139	4.40638e-07	0.000207208	ENSG00000154736	ADAMTS5	11096
						0.0480547	-0.0978795	1.34632	-0.618646	4.88431	0.529381	1.19448	0.77134	0.203934	0.564694	ENSG00000213793	ZNF888	388559
1.0019	0.0315304			0.706198									0.771113	0.0062436	0.0922058	ENSG00000244731 | ENSG00000227746 | ENSG00000206340 | ENSG00000244207 | ENSG00000224389 | ENSG00000224639 | ENSG00000228454 | ENSG00000236625 | ENSG00000228267 | ENSG00000233312	C4A | C4B | C4B_2	720 | 721 | 100293534 | 110384692
1.10754	1.34332	0.174828	0.511291	3.06688	0.478157	0.453711	-0.310934	0.921082	0.0672247	0.806881	1.28043	-2.24806	0.770981	1.40464e-06	0.00041952	ENSG00000154175	ABI3BP	25890
1.11088	0.909726	0.110571	-1.00033	6.12235	0.401772	0.201808	0.46999	1.53597	-0.758159	5.50911	0.107396	0.503439	0.770386	0.0507271	0.295263	ENSG00000142669	SH3BGRL3	83442
						0.614035	0.468877	1.09029	-0.0589026	0.221626	1.26989	-1.26372	0.770244	0.000426621	0.0177015	ENSG00000273749	CYFIP1	23191
-0.0373098	0.840004	0.331724	-0.665482	5.70466	0.734161	0.716325	0.661172	1.72021	-0.434848	2.50271	0.65969	-1.62339	0.770236	0.00567834	0.0869727	ENSG00000118508	RAB32	10981
						-0.142216	0.922468	1.35563			0.831744		0.770003	0.0110457	0.128467	ENSG00000244482	LILRA6	79168
-0.433931	1.29417			3.46097	0.947886	0.504554	0.639096	1.05577	-0.0186267	0.51889	1.52906	-0.0870391	0.769684	0.00265493	0.0550369	ENSG00000181804	SLC9A9	285195
						0.0167952		1.33148			0.830926		0.769656	0.0237662	0.194574	ENSG00000179344	HLA-DQB1	3119
1.55512	0.573445	0.129066	-0.156944	1.30686	0.752673								0.768608	0.00805298	0.107389	ENSG00000130402 | ENSG00000282844	ACTN4	81
						0.233188		1.29192			0.716925		0.768523	0.00386087	0.0693248	ENSG00000197253	TPSB2	64499
						1.24861	-0.410561				1.21089		0.768229	0.124809	0.456644	ENSG00000228218	ATF4P3
1.26979	0.424818			2.50425	0.256196	0.0373662	-0.174936	1.23113	-0.157494	1.7099	1.02987	-1.69743	0.768213	0.000679259	0.0234323	ENSG00000188157	AGRN	375790
0.753149	1.08019	0.314985	-0.771174	6.0674	-0.0852931	0.62973	0.474197	0.903505	-0.441381	2.12467	1.62527	0.959536	0.767811	0.00621851	0.0920381	ENSG00000137509	PRCP	5547
1.01313	1.51964	-0.661796	-0.471452	3.87514	0.644235	0.11043	0.343235	1.33964			1.62294		0.767436	0.00513257	0.0821825	ENSG00000173372	C1QA	712
0.806806	1.08856	0.134258	-1.45022	3.57566	0.18483	0.634775	0.490267	1.50988	-0.168011	3.41798	1.06489	-1.03326	0.767297	0.00777282	0.104906	ENSG00000112977	DAP	1611
0.285531	0.739296	0.233184	1.10029	2.22537	0.434802	0.662771	-0.282046	1.50438	1.18374	3.54886	0.651602	-2.67468	0.767245	2.57695e-05	0.0030295	ENSG00000137801	THBS1	7057
0.512785	0.901111	0.615232	-1.21657	4.12632	0.754822	0.532554	0.328417	1.30578	-0.602795	2.00442	1.36676	-0.0899185	0.76724	0.00359588	0.0660041	ENSG00000138172	CALHM2	51063
						0.399239	0.50857	0.35068	0.582131	1.16685	1.28463	-0.723268	0.766808	0.000372094	0.0161647	ENSG00000114395	CYB561D2	11068
0.784103	0.794118			2.50077	-0.152915	-0.687919	0.25173	1.07104	0.555923	1.09825	1.9257	-0.0800581	0.766771	0.00699657	0.0988593	ENSG00000167397	VKORC1	79001
0.314174	0.775783	1.13066	0.131787	-0.719407	0.0687002	0.186164	0.358288	0.910183	5.21946	1.28154	1.80222	-0.451092	0.766569	0.00306683	0.0600025	ENSG00000198833	UBE2J1	51465
0.899676	1.54552	0.350951	-0.384566	3.34763	1.29208	0.553405	-0.652318	1.62307	1.46235	-1.19426	1.20093	0.21309	0.76647	0.00438402	0.0751338	ENSG00000134363	FST	10468
0.441689	0.717552			1.66604	0.581638	-0.0903309	0.849222	1.16203			1.03643		0.766448	4.6872e-06	0.000917048	ENSG00000183807	FAM162B	221303
1.18957	0.874546	0.597544	0.134541	2.55226	0.579441	-0.164277	0.098038	0.841184	-0.0760071	1.96556	1.23439	0.549067	0.766291	1.30397e-05	0.00183832	ENSG00000105974	CAV1	857
1.21072	0.961785	0.325182	-0.557933	5.12571	1.11131	0.658116	-0.52961	1.08043	-0.779907	0.629262	1.76472	-1.45455	0.766242	0.00904759	0.11419	ENSG00000013364	MVP	9961
-0.0152309	0.209253	1.01755	-1.65143	4.74343	0.739359	0.203746	-0.0204611	0.79637	3.77377	2.55078	0.0387507	-0.0481898	0.766011	0.0497191	0.292701	ENSG00000148803	FUOM	282969
0.478411	1.18746	-0.123144	-0.523375	3.0774	1.01152	0.529255		1.5056			1.01253		0.765733	7.77252e-05	0.00607632	ENSG00000155307	SAMSN1	64092
0.585846	1.04775	-0.985447	0.351359	2.22922	0.584859	0.220302		1.57981			1.3298		0.765638	0.00269496	0.0554197	ENSG00000163751	CPA3	1359
						0.191896	0.699995	1.40048					0.765507	0.0500632	0.293296	ENSG00000263873	THY1-AS1
0.6614	1.30812	0.228844	1.07381	4.91706	0.568844								0.764973	0.00020927	0.0109269	ENSG00000273749 | ENSG00000280618 | ENSG00000288461	CYFIP1	23191
1.10406	0.0499096	-0.412977	-0.289513	3.4386	1.01154	0.672717	-0.375198	2.11916			1.0723	-0.83394	0.764352	0.00837012	0.109654	ENSG00000153012	LGI2	55203
1.25106	-0.22655	0.387868	-0.145823	0.290136	1.38619	0.930944	-0.200648	0.724768	2.85071	3.62368	0.200509	-3.36604	0.764326	0.00189454	0.0439284	ENSG00000168874	ATOH8	84913
1.01848	1.01083	0.693287	0.143382	0.529736	0.710671	0.353588	1.72086	1.15488	0.69465	1.48854	0.454855	4.59519	0.7642	3.23143e-09	6.66271e-06	ENSG00000182481	KPNA2	3838
						0.0386101	-0.0186835				2.09466	0.735482	0.763472	0.290147	0.656132	ENSG00000235297	FAUP1
0.699571	1.45444	-0.433581	-0.881959	5.106	0.857677	-0.25448	-0.648058	1.56222			1.81075		0.763407	0.0651006	0.334924	ENSG00000170458	CD14	929
				0.293161		-0.339055	1.09212	-0.980108	4.15886	3.19524	-0.970283	0.606892	0.763401	0.290874	0.656307	ENSG00000051596	THOC3	84321
1.43622	0.236199			0.487212	0.26438	0.893838	0.191756	0.379189	0.021001	1.89699	1.2024	12.8236	0.76266	4.436e-05	0.0042164	ENSG00000263465	SRSF8	10929
0.526637	1.06408			0.717026	0.14064	0.517877	-0.300395	1.40737	0.66369	1.3732	1.18782	0.888489	0.762447	1.81535e-05	0.00231899	ENSG00000148154	UGCG	7357
						0.228212	0.736725	1.47874			0.555326	-2.37925	0.762294	0.00856047	0.111116	ENSG00000233695	GAS6-AS1
0.318874	1.04834	0.0404509	-0.927433	4.40432	0.828243	0.0977537	0.263552	0.383791	2.47044	1.44836	1.49833	0.412011	0.76202	0.00161694	0.0399206	ENSG00000197965	MPZL1	9019
-0.330789	0.894621			4.07013	0.454493	0.0704979	0.62244	1.4144			1.3332		0.761627	0.0101949	0.121884	ENSG00000177675	CD163L1	283316
0.87668	0.0473787			1.41731	0.629372								0.761026	0.000874396	0.0269432	ENSG00000228695 | ENSG00000281948	CES1P1	107987423
0.846232	0.851401	0.26127	-1.19565	3.6879	0.393723	-0.307119	0.634429	1.55947	1.13596	1.44318	1.10326	-0.894555	0.760864	0.00184235	0.0432419	ENSG00000109113	RAB34	83871
							0.538934	1.48441			0.258005		0.759392	0.0579375	0.316414	ENSG00000261625
0.636391	0.844175			3.32066		0.483562	-0.139322	1.34886	1.02424	-0.143908	0.910079	0.404517	0.758189	1.34894e-05	0.00187342	ENSG00000186654	PRR5	55615
0.396468	0.573799	0.452179	-0.0144169	2.50105	0.322974	0.280526	0.191304	1.39343	1.71807	0.537924	1.3538	-1.64299	0.757437	2.73877e-05	0.00312668	ENSG00000150540	HNMT	3176
1.00614	0.524118			0.851123		0.75243	0.504118	0.610411	0.377308	0.0276344	0.983282	-0.392008	0.757053	1.33072e-07	8.09712e-05	ENSG00000213563	C8orf82	414919
1.1265	0.341916			2.14588	0.108918								0.756482	0.0364291	0.248207	ENSG00000171862 | ENSG00000284792	PTEN	5728
0.846073	0.492653					-0.127345	1.31891	1.14016			0.685125		0.75552	3.68134e-06	0.000776965	ENSG00000204851	PNMA8B	57469
-0.120495	0.214129	0.0115458	-0.200012	2.24175	-0.175885	-0.387904	0.19589	-0.0589888	4.88475	5.12159	1.17283	-0.151554	0.75494	0.0715452	0.352074	ENSG00000162695	SLC30A7	148867
1.32496	1.01864			0.0098222	0.545575	0.431793	-0.241388	0.752426	1.9131	0.283274	0.942614	-0.20374	0.754873	2.57358e-07	0.000140054	ENSG00000120885	CLU	1191
						0.963778	0.317252				0.783631		0.754713	0.000475785	0.0189213	ENSG00000256356	HSPA8P5
							1.82117		1.46519	-1.02445			0.754599	0.400309	0.743488	ENSG00000222328	RNU2-2P
						0.110983	0.295521	0.531967	1.49181	1.92051	0.957139	2.73105	0.75453	0.000146231	0.00917934	ENSG00000180979	LRRC57	255252
0.0534834	-0.419526	0.916252	0.822335	1.23597	1.16661	0.754316	-0.478126	1.72968	4.86543	-14.2049	0.763763	-1.4702	0.754395	0.012739	0.138783	ENSG00000082293	COL19A1	1310
-0.299521	0.78548	-0.171825	-0.57533	2.65004	0.456627	0.465645	0.487995	1.56526	0.641966	3.17575	1.19986	-1.84769	0.753299	0.0055017	0.08534	ENSG00000156587	UBE2L6	9246
-0.076767	0.466022				0.578553	-0.212003	0.416316	1.44463	8.40746	2.44802	0.874729	-0.816286	0.753241	0.00673388	0.0964183	ENSG00000188921	HACD4	401494
0.715005	0.631926			1.09182									0.752659	0.00388392	0.0694738	ENSG00000261052 | ENSG00000213648 | ENSG00000213599 | ENSG00000260280	SLX1A-SULT1A3 | SLX1B-SULT1A4 | SULT1A3 | SULT1A4	6818 | 445329 | 100526830 | 100526831 | 124907837
1.02429	0.60573	0.959194	0.49059	3.74183	0.365891	-0.201241	0.26506	1.074	0.386424	1.19709	0.807345	-0.415795	0.752453	6.18565e-09	9.75294e-06	ENSG00000184014	DENND5A	23258
0.497608	0.631174	-0.115647	1.5047	1.7764	0.387843	-0.136264	-0.106029	0.158455	2.94745	0.695994	1.9847	2.87133	0.752323	0.00342531	0.063936	ENSG00000101193	GID8	54994
0.929992	1.33778	-0.362236	0.259976	2.50814	0.881003	1.03948	-0.0589576	2.13035	1.05152	-1.13771	0.786124	-5.39335	0.751895	0.00357233	0.065674	ENSG00000124762	CDKN1A	1026
0.219513	0.454719	0.680807	-0.687065	3.39381	-0.173802	0.331032	-0.335744	1.19502	2.02515	6.06825	-1.04538	2.03444	0.751868	0.0899813	0.39435	ENSG00000197903	H2BC12	85236
0.657391	0.724074			1.816	0.550527	0.740747	-0.343956	1.65629	0.453975	-0.343221	1.13353	-1.19042	0.751747	0.000237854	0.0119839	ENSG00000203965	EFCAB7	84455
0.530464	1.01041	-0.507452	0.563318	4.89999	0.361693	-0.0702089	0.522646	1.44478	1.56951	-0.228288	1.5488	3.26641	0.751676	0.00198119	0.0452718	ENSG00000166128	RAB8B	51762
						1.1727	0.846904	0.385597	0.768506	-0.142374	1.06582	-0.301302	0.751611	9.98048e-05	0.00721164	ENSG00000100911	PSME2	5721
				0.558056	0.0981464	0.108779	-0.263001	0.504736	0.475508	0.406932	4.1754	1.3611	0.751602	0.129599	0.463731	ENSG00000161970	RPL26	6154
0.598357	1.21839	-0.123666	-0.392435	3.6086	0.497512	0.0235278		1.68097			1.3003		0.751579	0.00339212	0.0635913	ENSG00000187474	FPR3	2359
						1.1013	0.646422	1.27939			0.229525		0.750985	0.00827761	0.109127	ENSG00000271787
0.4315	1.09761	0.369366	0.7635	0.512183	-0.618421	-0.234071	0.155777	1.45942	2.76609	5.40321	0.207909	4.6572	0.750617	0.0191524	0.174044	ENSG00000178033	CALHM5	254228
0.924925	1.1265	-0.247022	-0.0167024	3.5466	0.397007	-0.278694	0.0702095	0.563854	1.8096	1.80228	1.47206	1.0337	0.750296	0.000852594	0.0266974	ENSG00000136048	DRAM1	55332
0.732815	0.919602	0.701678	-1.54078	1.90433	0.704349	0.179707	-0.534191	1.64477			1.61486		0.750156	0.00488074	0.0798817	ENSG00000133800	LYVE1	10894
0.818504	0.957844	-0.36059	0.520602	3.39	0.656066	0.399908		0.611217			1.18057		0.749871	2.10834e-06	0.000544036	ENSG00000090382	LYZ	4069
						0.685697	0.738269	0.801456					0.749693	0.00498738	0.0807346	ENSG00000226179	LINC00685
						0.875909		1.06306			0.578422		0.74946	0.000115315	0.00790514	ENSG00000211893	IGHG2
1.04206	0.650703	0.20492	-0.332283	2.18296	0.353695	0.251223	0.197581	1.36892			1.01286		0.74944	3.57468e-05	0.00372824	ENSG00000188783	PRELP	5549
0.971245	1.31328	0.739367	0.155871	7.52383	0.630583	0.18328	-0.175798	1.68092	0.328999	-0.531594	1.41616	-0.348916	0.749412	0.000595394	0.0214804	ENSG00000168461	RAB31	11031
1.34786	1.01413	-0.44598	-0.901466	1.06662	1.33939	0.322841	0.0669034	1.1023	1.1555	8.17454	0.363819	-0.561466	0.748979	0.00260122	0.0540489	ENSG00000084636	COL16A1	1307
-0.00285783	1.22932	1.2749	1.49864	2.35472	0.50126	-0.0850427	0.343185	1.19598	1.58275	-0.762397	1.19518	-0.234954	0.746713	0.000653159	0.0228128	ENSG00000060982	BCAT1	586
						0.203298	-0.37282	-0.7451	1.16135	5.16378	1.126	-2.05555	0.746576	0.233056	0.599045	ENSG00000116574	RHOU	58480
0.748055	-0.329628	-0.601683	-0.637241	0.723266	1.11215	0.480551	2.3546	1.12747	2.03986	2.15194	0.438891	0.885506	0.745818	0.00268858	0.0554142	ENSG00000169169	CPT1C	126129
1.49879	1.04156	0.0326857	-0.00811264	3.73384	1.35773	1.26115	-0.563525	1.21687	-0.0404423	0.239715	0.459703	-0.71165	0.74575	0.000876527	0.0269432	ENSG00000159251	ACTC1	70
							0.411967		1.83697	0.225041			0.745464	0.105695	0.42322	ENSG00000288744
1.03517	0.435473	0.174628	0.298088	4.48828		0.245713	-0.0778174	0.96337	0.777932	1.41154	0.798982	-4.86098	0.745195	5.25449e-08	4.8566e-05	ENSG00000172725	CORO1B	57175
				0.966556	0.447542		1.70244				0.679116	15.5376	0.744774	0.000126253	0.00841814	ENSG00000178928	TPRX1	284355
						0.33367	0.210766	0.203216	1.30652	-0.18081	2.40228	-0.569363	0.743865	0.078226	0.369084	ENSG00000205544	TMEM256	254863
0.726628	0.971431	0.844211	0.38735										0.743258	0.00184516	0.0432474	ENSG00000132718 | ENSG00000138758	SEPTIN11 | SYT11	23208 | 55752
1.58024	1.27378	0.354611	0.501269	1.11911	0.742218	0.161268	0.208603	0.2541	1.74143	0.104374	1.10833	-0.612482	0.742889	1.61124e-05	0.00213761	ENSG00000110880	CORO1C	23603
0.463163	0.857682	-0.0962935	-0.0377698	5.07328	0.247956	0.399525	0.475704	1.65461	0.642511	0.665552	1.16858	-0.378022	0.742382	0.000201953	0.0108047	ENSG00000138801	PAPSS1	9061
0.298432	0.760317	0.13612	0.257916	1.06494	0.805282	0.756338	0.0198333	1.32923	2.10589	0.642762	0.937114	-2.07585	0.742135	8.56341e-07	0.000323287	ENSG00000143494	VASH2	79805
							-0.315323		-0.00294342	3.30437	0.569394		0.741308	0.286811	0.653325	ENSG00000276107	THBS1-IT1
						-0.561395	1.05193				1.64677	5.01589	0.739809	0.269963	0.636455	ENSG00000241889
					0.54965	0.921227	-0.622941	0.898234			0.874896		0.739269	1.24504e-05	0.00177511	ENSG00000211895	IGHA1
0.450544	1.6636	-0.230769	-1.26401	1.86092	0.588256	0.677169		1.43981			1.49974		0.739032	0.0111291	0.128746	ENSG00000138755	CXCL9	4283
						-0.194036		1.48124			0.821086		0.738822	0.104589	0.421436	ENSG00000186818	LILRB4	11006
				0.702218			1.46322				0.50458	13.276	0.738034	0.0135088	0.143346	ENSG00000220948	TRIM51G	120824
0.0628667	1.77402	-0.216034	-0.202164	3.58792	0.836101	0.449091	0.458184	1.87189	0.55606	1.40691	0.204517	-0.266417	0.737996	0.00282482	0.0568442	ENSG00000105270	CLIP3	25999
		0.903964	1.74865		-0.0283825								0.737721	0.13988	0.479013	ENSG00000179195 | ENSG00000178882	RFLNA | ZNF664	144347 | 144348 | 100533183
						0.137001		1.26117			0.637671		0.737371	0.0122714	0.136709	ENSG00000204252	HLA-DOA	3111
0.245031	0.904632	0.423985	-1.96961	3.85357	0.669405	0.834468	0.131656	1.24136	0.762266	2.63685	0.601857	-2.20574	0.737355	0.00830019	0.10926	ENSG00000178927	CYBC1	79415
						0.347357	0.797787	0.833004			0.803515	0.107686	0.737278	3.70869e-05	0.00376544	ENSG00000206337	HCP5	10866
0.450349	1.62243	-0.191765	-1.27525	3.38286	0.78812	-0.194166		1.1137			1.85531		0.737187	0.043339	0.271796	ENSG00000129538	RNASE1	6035
0.353987	0.924738	-0.0629289	-0.0808039	1.84336	0.35823	0.769205	0.194936	0.909293	1.27094	1.35278	1.4154	-0.28114	0.73707	1.09233e-05	0.00165417	ENSG00000135318	NT5E	4907
1.32001	1.1724	0.574505	-1.15687	0.626302	0.539383	-0.11053	0.859719	1.03624			1.44754	0.0432752	0.736822	0.000982329	0.0291911	ENSG00000221818	EBF2	64641
0.722736	1.37793	0.251831	-0.777565	5.94142	0.486911	0.899857	-0.0310443	1.5089	-0.195382	1.2014	1.13788	0.620037	0.736747	0.000175772	0.0100038	ENSG00000101955	SRPX	8406
						0.0735064	0.863435	1.78399			0.320795		0.736626	0.062135	0.326498	ENSG00000259869
0.571252	2.36948	0.58472	0.408712	2.02171	0.387775	0.00480372	0.539089	1.30198	0.298715	0.928964	0.841901	-0.32155	0.736067	7.88658e-07	0.000301989	ENSG00000111450	STX2	2054
0.181019	1.24852			4.1205	0.744334	-0.409107		1.34529			0.846249		0.735695	0.00892676	0.113615	ENSG00000143226	FCGR2A	2212
0.423411	0.875174	-0.558617	0.127226	5.41406	0.421139	-0.198734	0.834955	1.55581	5.33683	-3.13349	0.643922	0.150227	0.734707	0.158354	0.505411	ENSG00000103966	EHD4	30844
						0.915076	-0.0644858	1.28817				0.186817	0.734595	0.046028	0.280203	ENSG00000259948
0.735672	1.05955	-0.199051	-1.05921	3.65008	0.614474	0.974324	0.317886	0.848768	1.11677	3.86746	0.953608	-0.699571	0.733744	1.38595e-07	8.09712e-05	ENSG00000138031	ADCY3	109
						0.558236	2.52688	0.0710329			0.423517	1.73863	0.733474	0.0920276	0.398113	ENSG00000278212
						0.413165	0.302013	1.17004			0.695406		0.733404	7.48126e-05	0.00596809	ENSG00000271503	CCL5	6352
-0.0189321	0.779275			3.93778	-0.102001	-0.463615	0.49541	0.969509	2.55333	1.28105	0.30454	-2.01046	0.733131	0.0237664	0.194574	ENSG00000198053	SIRPA	140885
						0.0167437	1.09846	0.500099			1.17408		0.732848	0.00956107	0.117303	ENSG00000155093	PTPRN2	5799
						-0.579814	0.960395	1.02162			1.41487		0.732576	0.0971383	0.407847	ENSG00000231389	HLA-DPA1	3113
						0.0749514	0.493432	1.56187	2.10775	-1.13401	1.24451	2.28906	0.732277	0.0894239	0.392844	ENSG00000179051	RCC2	55920
0.461345	0.719676			2.88455	-0.269032	-0.774228	0.0733141	-0.644386	2.66026	2.63078	1.37092	-0.629261	0.732215	0.0687786	0.344157	ENSG00000108001	EBF3	253738
						-0.302614	2.14987	0.0558472			1.29615		0.731444	0.162174	0.510233	ENSG00000231205	ZNF826P
							1.08545	0.319382			0.855129		0.731408	0.000175788	0.0100038	ENSG00000226792	C13orf42	647166
1.27633	0.343084			-0.40023	0.707822	0.45475	-0.137804	1.10986	1.58397	1.8877	0.442272	-0.113586	0.73108	4.33707e-05	0.00417413	ENSG00000149633	KIAA1755	85449
0.851142	0.847093			1.67054		-0.471792	-0.0238716	1.37284	0.0363139	0.971375	1.17309	0.0223487	0.730847	0.00183336	0.0430686	ENSG00000144455	SUMF1	285362 | 100130207
[truncated: 26,309 more rows]

## Sheet: Sheet 3_BPup
Sheet 3/ Biological Process (BP) UP: Random Effects Model Enrichment Analysis results
[truncated: 4,521 more rows]

[truncated: 13 more sheets: Sheet 3_BPdn, Sheet 3_CCup, Sheet 3_CCdn, Sheet 3_MFup, Sheet 3_MFdn, Sheet 4, Sheet 5, Sheet 6, Sheet 7, Sheet 8_a, Sheet 8_b, Sheet 8_c, Sheet 9]
